# Supplementary material for: Characteristic changes in EEG spectral powers of patients with opioid-use disorder as compared with those with methamphetamine- and alcohol-use disorders
Source: PLoS One. 2021 Sep 10;16(9):e0248794. doi: 10.1371/journal.pone.0248794 (PMC8432824; doi:10.1371/journal.pone.0248794)
Supplement: S1 File — (XLS) [file pone.0248794.s001.xls]

## Sheet: Con2
FFT Absolute Power (uV Sq)
	Delta	Theta	Alpha	Beta	High Beta	Gamma	High Gamma	Alpha 1	Alpha 2	Beta 1	Beta 2	Beta 3	Gamma 1	Gamma 2
	1.0 - 4.0 Hz	4.0 - 8.0 Hz	8.0 - 12.0 Hz	12.0 - 25.0 Hz	25.0 - 30.0 Hz	30.0 - 40.0 Hz	40.0 - 50.0 Hz	8.0 - 10.0 Hz	10.0 - 12.0 Hz	12.0 - 15.0 Hz	15.0 - 18.0 Hz	18.0 - 25.0 Hz	30.0 - 35.0 Hz	35.0 - 40.0 Hz
FP1-LE	10.6467	3.58035	12.6578	7.49394	1.42548	1.82127	1.5158	3.5429	9.11487	1.99897	1.17637	4.31859	0.944159	0.877114
FP2-LE	9.30396	4.06588	12.581	7.80509	1.28263	1.57401	1.24191	3.53354	9.04744	1.99776	1.27498	4.53235	0.875363	0.698644
F3-LE	10.0789	5.37393	17.8031	11.2067	3.43758	3.31059	3.1517	4.69598	13.1071	2.71615	1.80087	6.68971	1.89147	1.41912
F4-LE	9.33182	5.90963	17.4642	12.3086	1.90212	1.88751	1.4472	5.12181	12.3424	2.77741	2.05418	7.47702	1.12295	0.764561
C3-LE	8.32576	5.49079	23.5998	12.8647	2.85876	3.00865	2.82859	5.83912	17.7607	4.06336	1.95726	6.84405	1.58485	1.42381
C4-LE	8.44495	5.10274	16.6878	13.4498	2.05261	2.04386	1.73099	5.01916	11.6686	3.86705	2.7112	6.87159	1.23083	0.813034
P3-LE	7.47679	5.33273	30.2202	17.3403	1.58633	1.61206	1.44062	7.20827	23.0119	8.65075	2.27619	6.41338	0.948689	0.663367
P4-LE	7.88568	5.23594	40.8306	17.7306	1.70826	1.69993	1.17564	9.03111	31.7995	6.8892	2.6443	8.19709	1.10576	0.594173
O1-LE	5.31913	4.09616	34.6211	15.93	1.16123	1.23486	1.13963	7.21528	27.4058	9.38697	1.83984	4.70322	0.764132	0.470728
O2-LE	5.44405	4.68576	71.4481	18.9047	1.38596	1.50827	1.13693	13.3923	58.0558	8.33163	2.22982	8.34324	1.01685	0.491422
F7-LE	7.92847	3.4899	12.4117	9.7464	3.53812	4.83988	5.86842	3.30527	9.1064	2.3191	1.72638	5.70092	2.43267	2.40721
F8-LE	5.77799	3.54865	9.94636	8.40068	1.6991	2.71949	2.55196	3.08777	6.85859	2.11609	1.39839	4.8862	1.42958	1.28991
T3-LE	4.55764	2.58677	10.5988	6.01009	1.17166	1.78119	1.92642	2.71878	7.88003	2.24654	1.07513	2.68843	0.857002	0.924187
T4-LE	4.84499	2.40331	7.25288	10.0249	2.99002	3.90429	2.75394	2.16515	5.08773	3.67745	2.44645	3.90097	2.2197	1.68459
T5-LE	4.50362	3.51024	19.918	9.63773	1.00849	1.29122	1.14062	4.70999	15.208	4.66269	1.3663	3.60874	0.758108	0.533111
T6-LE	4.98501	3.41571	43.217	11.6482	1.24819	1.4563	0.905643	9.16297	34.054	4.00878	1.72286	5.91659	0.977581	0.478718
Fz-LE	10.7504	6.78193	21.0039	12.6284	1.73036	1.72307	1.2624	5.75398	15.2499	3.09534	2.05565	7.47743	0.97313	0.749945
Cz-LE	10.3986	6.65029	25.4399	14.1972	2.2378	1.84682	1.43299	6.92311	18.5168	4.20943	2.27317	7.71458	1.06474	0.782076
Pz-LE	9.0081	5.61906	31.8387	18.7155	1.75378	1.64473	1.33518	7.54454	24.2942	9.18931	2.52657	6.99963	1.0012	0.643534

## Sheet: Con3
FFT Absolute Power (uV Sq)
	Delta	Theta	Alpha	Beta	High Beta	Gamma	High Gamma	Alpha 1	Alpha 2	Beta 1	Beta 2	Beta 3	Gamma 1	Gamma 2
	1.0 - 4.0 Hz	4.0 - 8.0 Hz	8.0 - 12.0 Hz	12.0 - 25.0 Hz	25.0 - 30.0 Hz	30.0 - 40.0 Hz	40.0 - 50.0 Hz	8.0 - 10.0 Hz	10.0 - 12.0 Hz	12.0 - 15.0 Hz	15.0 - 18.0 Hz	18.0 - 25.0 Hz	30.0 - 35.0 Hz	35.0 - 40.0 Hz
FP1-LE	20.8087	5.97524	24.413	6.33787	1.74425	2.87829	4.16697	11.4316	12.9814	1.8013	1.16312	3.37345	1.57972	1.29856
FP2-LE	20.8284	5.64007	22.659	6.41723	1.71925	2.89214	3.85817	10.5265	12.1325	1.94969	1.18474	3.28281	1.58001	1.31213
F3-LE	12.7033	8.66447	32.8883	7.99457	1.51385	1.86048	1.95629	15.3858	17.5025	2.52591	1.39887	4.06979	1.10827	0.752204
F4-LE	12.8376	7.81813	30.802	8.05287	1.66367	2.18074	2.45385	14.7712	16.0308	2.48852	1.42813	4.13622	1.27122	0.909528
C3-LE	10.6321	8.61601	27.238	8.70969	1.53649	2.17965	3.55772	11.4406	15.7974	2.93597	1.36749	4.40622	1.23796	0.941686
C4-LE	11.3045	6.83858	23.355	8.70101	1.82584	2.94112	4.06218	9.75712	13.5979	2.40427	1.41752	4.87923	1.59014	1.35098
P3-LE	11.1715	8.95643	23.5497	12.597	1.70576	2.26611	3.28591	9.499	14.0507	3.43036	1.98392	7.18269	1.27396	0.992149
P4-LE	11.8331	7.72497	19.4677	9.82419	1.64043	2.41968	3.99302	8.56528	10.9024	2.64175	1.59983	5.58261	1.26499	1.15469
O1-LE	11.6524	9.73815	52.3142	16.8592	1.88231	2.31859	3.63949	22.1436	30.1705	4.19496	2.63794	10.0263	1.296	1.02259
O2-LE	10.5057	7.31749	40.9181	12.0494	1.54804	2.33655	2.68743	15.8005	25.1177	3.57147	1.86439	6.61358	1.24812	1.08842
F7-LE	21.8612	6.37906	19.0759	8.22631	2.36401	4.22694	3.97547	8.84829	10.2277	2.11095	1.57714	4.53822	2.09537	2.13157
F8-LE	18.8203	5.69659	14.071	8.70585	3.06605	5.35597	4.87217	6.42754	7.64345	2.25893	1.76299	4.68392	2.75574	2.60023
T3-LE	8.1768	3.83777	12.6391	6.78768	1.98487	3.34453	4.22803	5.1822	7.45689	2.10649	1.41195	3.26925	1.63356	1.71097
T4-LE	7.77547	3.09646	8.36917	10.9578	3.77491	7.99784	10.2531	3.67253	4.69664	2.59739	2.59533	5.76512	4.02981	3.96803
T5-LE	18.4309	8.8118	24.8827	13.451	1.6725	2.49152	1.98209	10.9135	13.9692	3.24416	2.58671	7.62009	1.39444	1.09709
T6-LE	8.81373	6.18738	15.6057	8.45054	1.54003	3.02602	2.43731	7.29469	8.31099	2.31589	1.65105	4.4836	1.52043	1.50559
Fz-LE	13.263	9.61316	35.6974	8.69567	1.58465	1.94131	1.66757	17.1515	18.5459	2.7443	1.50684	4.44452	1.15951	0.7818
Cz-LE	12.1971	10.7174	31.928	9.38656	1.58735	2.31557	2.9033	15.0285	16.8995	2.95872	1.59616	4.83167	1.2925	1.02307
Pz-LE	12.2362	9.06834	28.2951	11.4356	1.51191	2.29918	2.65144	11.0859	17.2093	3.37153	1.69209	6.37198	1.24442	1.05476

## Sheet: Con4
FFT Absolute Power (uV Sq)
	Delta	Theta	Alpha	Beta	High Beta	Gamma	High Gamma	Alpha 1	Alpha 2	Beta 1	Beta 2	Beta 3	Gamma 1	Gamma 2
	1.0 - 4.0 Hz	4.0 - 8.0 Hz	8.0 - 12.0 Hz	12.0 - 25.0 Hz	25.0 - 30.0 Hz	30.0 - 40.0 Hz	40.0 - 50.0 Hz	8.0 - 10.0 Hz	10.0 - 12.0 Hz	12.0 - 15.0 Hz	15.0 - 18.0 Hz	18.0 - 25.0 Hz	30.0 - 35.0 Hz	35.0 - 40.0 Hz
FP1-LE	8.27231	5.69428	6.60213	3.4324	1.36355	0.876112	5.70465	5.13327	1.46886	1.10342	0.860435	1.46855	0.438378	0.437735
FP2-LE	10.6292	6.38083	6.60449	4.19329	1.41184	1.46762	3.32579	5.00502	1.59947	1.29713	1.08033	1.81582	0.647936	0.819689
F3-LE	9.34516	6.91773	8.25314	3.90617	0.971063	0.879609	0.862526	6.4948	1.75833	1.26112	0.9195	1.72555	0.453537	0.426071
F4-LE	9.00419	7.95518	8.2151	4.89111	1.4978	1.19561	1.02397	6.16984	2.04527	1.42709	1.20964	2.25437	0.626035	0.569575
C3-LE	6.62963	5.48822	7.86088	4.35026	1.04308	0.840905	0.700578	5.64594	2.21495	1.85109	0.94744	1.55173	0.441129	0.399776
C4-LE	7.72125	6.4613	8.13909	4.73811	1.11177	1.20979	0.857785	5.53318	2.60591	1.57291	1.20875	1.95644	0.643735	0.566054
P3-LE	6.59753	5.27072	11.6518	4.61013	0.757398	0.994587	0.816998	6.17706	5.47474	2.0068	1.05412	1.54921	0.525487	0.469099
P4-LE	6.95611	6.12551	11.358	4.31377	0.711245	0.864542	0.678113	6.39046	4.96752	1.65172	1.04622	1.61583	0.457278	0.407264
O1-LE	7.33247	9.35822	13.2613	5.37829	1.31046	2.25241	2.06366	6.63161	6.62966	1.84427	1.29017	2.24386	1.14961	1.1028
O2-LE	6.63839	7.07765	14.4924	4.84677	0.878638	1.42398	1.16883	7.81535	6.67701	1.79079	1.15985	1.89614	0.723837	0.700145
F7-LE	6.66786	3.97908	4.72215	2.91035	0.614136	0.951328	0.95834	3.58358	1.13857	0.940624	0.667617	1.30211	0.462445	0.488883
F8-LE	6.34698	4.47225	4.64771	3.50591	0.78913	0.841909	0.964766	3.35285	1.29486	1.04365	0.872983	1.58927	0.414297	0.427612
T3-LE	3.5184	2.74736	4.19558	11.0762	1.24137	6.14774	6.09703	3.07476	1.12082	1.08407	1.57465	8.41745	1.64427	4.50348
T4-LE	5.91258	5.20028	4.77874	10.781	1.42002	4.55818	7.59325	3.33758	1.44116	1.38249	1.42642	7.97211	1.53853	3.01965
T5-LE	5.52501	4.86551	10.1694	4.05047	0.788238	1.31353	1.15114	6.97635	3.19303	1.37352	1.05171	1.62524	0.628605	0.684921
T6-LE	7.04863	5.53496	9.20147	3.66338	0.645896	0.93418	0.741647	6.17527	3.0262	1.37222	0.845624	1.44554	0.480646	0.453534
Fz-LE	9.39058	9.58819	9.25058	4.58028	1.14085	1.20025	1.19843	7.18623	2.06434	1.46809	1.12703	1.98516	0.573659	0.626586
Cz-LE	9.28973	7.87809	11.487	5.15668	1.54565	0.865779	0.634626	8.29602	3.19099	1.85566	1.23704	2.06398	0.478005	0.387773
Pz-LE	7.61659	6.67289	15.174	4.91244	0.767707	0.894884	0.701573	8.27611	6.8979	2.07543	1.14427	1.69274	0.473819	0.421065

## Sheet: Con5
FFT Absolute Power (uV Sq)
	Delta	Theta	Alpha	Beta	High Beta	Gamma	High Gamma	Alpha 1	Alpha 2	Beta 1	Beta 2	Beta 3	Gamma 1	Gamma 2
	1.0 - 4.0 Hz	4.0 - 8.0 Hz	8.0 - 12.0 Hz	12.0 - 25.0 Hz	25.0 - 30.0 Hz	30.0 - 40.0 Hz	40.0 - 50.0 Hz	8.0 - 10.0 Hz	10.0 - 12.0 Hz	12.0 - 15.0 Hz	15.0 - 18.0 Hz	18.0 - 25.0 Hz	30.0 - 35.0 Hz	35.0 - 40.0 Hz
FP1-LE	34.7025	9.95655	10.1944	5.12596	1.10316	1.90053	1.35171	4.33104	5.86335	1.88859	0.946327	2.29104	1.00278	0.89775
FP2-LE	39.7941	13.0906	11.5076	5.65672	1.14761	1.91329	1.37871	5.68644	5.82118	2.13281	1.03614	2.48777	0.972394	0.940897
F3-LE	22.2924	7.89069	11.5456	5.03357	0.651847	0.727454	0.954832	3.82682	7.71876	2.03055	0.88133	2.12169	0.421332	0.306122
F4-LE	24.429	9.59397	11.9469	6.03555	0.732817	0.943013	0.607102	4.71949	7.22741	2.55733	1.05173	2.42649	0.552767	0.390246
C3-LE	15.293	7.87033	12.1561	6.67866	0.712898	0.920273	0.903804	3.7094	8.4467	3.26265	1.07925	2.33677	0.526507	0.393766
C4-LE	19.345	8.35496	17.6742	8.25575	0.875235	1.09848	0.956573	5.27753	12.3966	3.8355	1.27831	3.14195	0.664304	0.434175
P3-LE	20.583	7.9313	19.4709	12.5916	1.08049	1.53992	1.09437	6.04411	13.4268	6.67363	2.19328	3.72468	0.894167	0.645756
P4-LE	23.1492	9.51533	39.8322	16.2562	2.30961	2.47183	5.00457	10.6592	29.173	7.10088	2.81335	6.34199	1.51684	0.95499
O1-LE	19.5535	6.34488	23.2984	13.7598	1.67639	2.84206	2.39966	6.28985	17.0086	6.64011	2.42758	4.69207	1.6161	1.22596
O2-LE	14.875	7.50199	36.573	18.5068	3.41995	5.92399	5.4678	9.31588	27.2571	7.74258	3.48866	7.2756	3.41379	2.5102
F7-LE	17.9687	4.66472	6.59371	3.56712	0.737124	0.833632	1.50963	2.14425	4.44946	1.35474	0.591985	1.62039	0.438523	0.395109
F8-LE	23.3271	7.61689	6.93101	5.11372	0.90463	1.19964	1.80345	3.17579	3.75522	2.08436	0.972859	2.05651	0.628486	0.571156
T3-LE	13.0866	3.87013	5.73005	4.05749	0.57734	0.756817	1.44654	1.79505	3.935	1.95656	0.825784	1.27514	0.397575	0.359242
T4-LE	13.455	4.72147	9.48021	5.51112	0.836693	0.968765	1.82734	3.3352	6.14501	2.50779	1.03293	1.9704	0.564783	0.403982
T5-LE	14.2354	5.24053	21.9971	10.5037	1.00067	1.54505	1.91489	4.80227	17.1948	5.2886	1.82868	3.38639	0.902238	0.642808
T6-LE	13.3256	6.95421	41.7459	15.2265	2.21814	3.42207	4.08497	10.0399	31.706	6.09481	2.72219	6.40948	2.0002	1.42186
Fz-LE	21.7615	10.5228	15.2117	6.36814	0.74986	0.874598	0.723315	5.25314	9.95855	2.67624	1.08988	2.60202	0.518486	0.356112
Cz-LE	26.4722	11.7676	17.5887	8.05866	1.05508	1.21946	1.30749	5.44317	12.1455	3.2724	1.4606	3.32565	0.714375	0.505085
Pz-LE	20.7207	9.94487	29.3593	14.4902	1.3652	1.82588	2.24346	8.72569	20.6336	6.90432	2.62732	4.95855	1.11118	0.714707

## Sheet: Con6
FFT Absolute Power (uV Sq)
	Delta	Theta	Alpha	Beta	High Beta	Gamma	High Gamma	Alpha 1	Alpha 2	Beta 1	Beta 2	Beta 3	Gamma 1	Gamma 2
	1.0 - 4.0 Hz	4.0 - 8.0 Hz	8.0 - 12.0 Hz	12.0 - 25.0 Hz	25.0 - 30.0 Hz	30.0 - 40.0 Hz	40.0 - 50.0 Hz	8.0 - 10.0 Hz	10.0 - 12.0 Hz	12.0 - 15.0 Hz	15.0 - 18.0 Hz	18.0 - 25.0 Hz	30.0 - 35.0 Hz	35.0 - 40.0 Hz
FP1-LE	17.8799	3.22902	3.08833	3.4266	0.586727	0.740732	0.67505	1.57566	1.51267	1.13513	0.959207	1.33226	0.403375	0.337356
FP2-LE	16.2224	4.18364	4.09541	4.29379	0.964377	2.80345	1.57225	2.12046	1.97495	1.34004	1.16628	1.78747	1.26473	1.53872
F3-LE	15.2005	5.36388	5.0689	6.64511	1.12964	1.84436	2.24064	2.74484	2.32406	1.94588	1.94534	2.75389	0.809968	1.03439
F4-LE	19.1337	6.8842	5.96332	7.61021	1.26673	1.31058	2.07356	3.36909	2.59423	2.43759	2.4569	2.71572	0.674215	0.636369
C3-LE	19.0428	6.87296	6.49541	8.04969	0.994065	1.18967	1.31159	3.53858	2.95683	2.56168	2.62957	2.85844	0.659751	0.52992
C4-LE	10.5779	4.51035	5.88217	8.51717	0.96595	1.1182	0.789589	3.34974	2.53243	2.33256	2.56825	3.61637	0.613031	0.50517
P3-LE	14.1204	4.66007	7.35281	8.93974	0.636893	0.862437	0.666607	3.97018	3.38263	2.58962	2.92235	3.42777	0.504931	0.357506
P4-LE	10.7757	5.23639	9.32289	9.30885	0.930356	0.907137	1.19189	5.5756	3.74728	2.79746	2.57527	3.93611	0.515096	0.392041
O1-LE	12.5541	4.27417	6.54952	7.31426	0.780953	1.19756	1.00492	3.39389	3.15564	2.47186	2.18205	2.66035	0.698522	0.499034
O2-LE	13.3026	4.10214	6.00813	5.69419	0.645872	0.703375	0.717129	3.66598	2.34215	2.01663	1.57502	2.10254	0.426377	0.276999
F7-LE	18.8708	4.27699	3.35435	5.05051	1.24839	2.2314	2.65979	1.6599	1.69445	1.73568	1.22895	2.08589	1.15344	1.07795
F8-LE	16.3039	4.11287	3.71715	4.57502	0.767644	1.29166	1.21045	1.94228	1.77487	1.60064	1.34886	1.62552	0.628821	0.662842
T3-LE	13.3789	3.92931	3.66533	5.17096	0.564319	0.878222	0.839581	1.94847	1.71685	2.07196	1.60948	1.48951	0.47794	0.400282
T4-LE	15.2889	4.55972	3.8951	5.53814	0.678968	0.87169	0.832249	2.00426	1.89083	2.15049	1.65185	1.73581	0.45896	0.41273
T5-LE	21.4075	5.39792	5.23331	7.60454	0.798309	1.25336	1.08804	2.6082	2.62511	2.58645	2.4788	2.53929	0.663153	0.590209
T6-LE	20.224	5.78642	7.12841	8.06371	0.81025	0.876804	0.622186	4.04078	3.08763	2.55584	2.28655	3.22131	0.5217	0.355104
Fz-LE	20.3038	8.01089	6.16031	6.88826	1.12608	1.08583	1.86079	3.11991	3.04041	2.30604	2.1824	2.39982	0.551738	0.534089
Cz-LE	13.7227	6.7125	8.7035	9.02619	1.23896	1.36359	0.773431	5.19277	3.51073	2.82655	2.72658	3.47307	0.882305	0.481283
Pz-LE	12.4299	6.01805	9.76045	9.36231	0.826469	0.900168	0.84292	5.82459	3.93586	2.70117	2.70728	3.95386	0.551126	0.349042

## Sheet: Con7
FFT Absolute Power (uV Sq)
	Delta	Theta	Alpha	Beta	High Beta	Gamma	High Gamma	Alpha 1	Alpha 2	Beta 1	Beta 2	Beta 3	Gamma 1	Gamma 2
	1.0 - 4.0 Hz	4.0 - 8.0 Hz	8.0 - 12.0 Hz	12.0 - 25.0 Hz	25.0 - 30.0 Hz	30.0 - 40.0 Hz	40.0 - 50.0 Hz	8.0 - 10.0 Hz	10.0 - 12.0 Hz	12.0 - 15.0 Hz	15.0 - 18.0 Hz	18.0 - 25.0 Hz	30.0 - 35.0 Hz	35.0 - 40.0 Hz
FP1-LE	11.8562	3.19921	3.79364	2.32034	0.699511	0.722243	0.610096	2.15422	1.63942	0.837969	0.629304	0.853068	0.394405	0.327837
FP2-LE	12.7421	3.798	4.22642	2.43673	0.656291	0.752486	0.64028	2.23543	1.991	0.888796	0.668998	0.878933	0.413931	0.338555
F3-LE	8.0941	4.11185	5.20426	2.56097	0.759681	0.552936	0.345732	2.90927	2.29499	0.960061	0.676726	0.924184	0.336805	0.216131
F4-LE	8.93894	5.15049	5.8431	2.88603	0.8721	0.638413	0.377894	2.96518	2.87792	1.13819	0.716166	1.03168	0.384617	0.253796
C3-LE	12.9153	5.59773	6.40594	4.10446	1.00918	1.2171	0.953153	3.1303	3.27564	1.51291	0.950249	1.64131	0.65823	0.558869
C4-LE	7.77365	4.93203	6.62001	3.25138	0.794376	0.709027	0.472923	2.74336	3.87664	1.37453	0.753738	1.12311	0.395266	0.313761
P3-LE	7.79041	4.31691	8.65589	5.09859	0.940872	1.27506	1.12071	3.29314	5.36275	2.19923	1.04193	1.85742	0.677184	0.597877
P4-LE	8.43108	4.89799	9.30359	4.78284	0.844225	0.964113	0.663637	3.25857	6.04502	2.16342	1.02894	1.59048	0.532926	0.431187
O1-LE	9.58425	4.95045	17.136	8.97256	0.820336	1.13453	0.839437	5.45135	11.6846	4.81651	1.51032	2.64573	0.611075	0.523453
O2-LE	8.80926	4.55187	13.5925	6.57169	1.03734	1.58755	1.09978	5.03453	8.55801	2.81605	1.26856	2.48708	0.860472	0.727082
F7-LE	8.32293	3.47075	2.82355	2.35012	0.691695	0.770522	0.628852	1.73436	1.08919	0.835385	0.560002	0.95473	0.419413	0.351109
F8-LE	5.85903	3.17266	3.41299	2.32039	0.540912	0.685655	0.54165	1.61436	1.79863	0.834434	0.608013	0.877945	0.379448	0.306208
T3-LE	2.82441	1.54076	1.84092	3.77021	1.62808	3.99816	3.71582	0.869158	0.971765	0.977794	1.08974	1.70268	2.03726	1.9609
T4-LE	4.17077	2.61054	2.82116	2.22094	0.578435	0.794287	0.664595	1.14072	1.68044	0.751471	0.609698	0.859773	0.424895	0.369392
T5-LE	7.00696	3.6273	5.17392	4.28062	1.0167	2.20716	2.10052	2.57509	2.59882	1.56631	0.999216	1.7151	1.12944	1.07773
T6-LE	5.8525	3.60947	6.59996	4.05267	1.01689	1.48019	1.06228	3.00384	3.59611	1.42039	0.900975	1.73131	0.833638	0.646556
Fz-LE	9.20465	5.47992	6.11062	2.8338	0.973601	0.583169	0.357829	3.29216	2.81846	1.10644	0.707782	1.01957	0.355182	0.227987
Cz-LE	10.1763	6.45839	7.5188	3.55	1.42985	0.769135	0.507904	3.62632	3.89248	1.42327	0.834803	1.29192	0.435862	0.333273
Pz-LE	9.46034	5.16132	10.3873	4.87235	0.778269	0.876364	0.657808	3.89177	6.4955	2.30939	1.02084	1.54211	0.469027	0.407337

## Sheet: Con8
FFT Absolute Power (uV Sq)
	Delta	Theta	Alpha	Beta	High Beta	Gamma	High Gamma	Alpha 1	Alpha 2	Beta 1	Beta 2	Beta 3	Gamma 1	Gamma 2
	1.0 - 4.0 Hz	4.0 - 8.0 Hz	8.0 - 12.0 Hz	12.0 - 25.0 Hz	25.0 - 30.0 Hz	30.0 - 40.0 Hz	40.0 - 50.0 Hz	8.0 - 10.0 Hz	10.0 - 12.0 Hz	12.0 - 15.0 Hz	15.0 - 18.0 Hz	18.0 - 25.0 Hz	30.0 - 35.0 Hz	35.0 - 40.0 Hz
FP1-LE	25.6364	6.74495	3.94958	4.15008	0.968737	1.20825	1.13872	2.33502	1.61457	1.39434	0.918719	1.83702	0.655041	0.553206
FP2-LE	28.6402	5.95373	3.61495	3.92361	0.963119	1.18691	1.04193	2.1019	1.51304	1.13713	0.931568	1.85491	0.635735	0.551174
F3-LE	13.2424	7.52376	5.384	4.85728	0.946614	1.05993	0.817136	3.15336	2.23064	1.54785	1.02589	2.28354	0.597149	0.46278
F4-LE	14.8793	6.36299	4.39948	3.85894	0.747328	0.858805	0.640183	2.61955	1.77992	1.22381	0.844235	1.7909	0.489669	0.369137
C3-LE	9.57386	6.57484	5.97777	4.74266	1.03756	1.32883	1.04875	3.41028	2.56749	1.58111	0.979821	2.18174	0.711694	0.61714
C4-LE	9.37223	5.44794	4.88557	3.94877	0.924515	1.16696	0.928526	2.96041	1.92516	1.31137	0.893452	1.74396	0.624261	0.542699
P3-LE	7.32357	7.25057	7.60329	6.55866	1.39082	2.08147	1.75406	4.37181	3.23149	2.28869	1.4503	2.81967	1.04802	1.03345
P4-LE	6.37288	5.66277	5.97359	5.9924	1.75916	2.65755	2.08897	3.66309	2.3105	1.78898	1.30756	2.89586	1.40496	1.25259
O1-LE	5.58086	5.12765	6.21728	13.6856	4.30989	7.44205	6.6013	3.26099	2.9563	4.01042	2.7171	6.95811	3.63584	3.8062
O2-LE	5.71431	5.82916	10.2486	20.6079	8.53445	13.8104	11.0182	5.42125	4.82736	4.68412	4.13978	11.784	7.22159	6.58882
F7-LE	17.2087	6.26837	3.71678	3.92419	0.823538	1.26878	1.21827	2.16154	1.55524	1.30387	0.923322	1.697	0.645759	0.623018
F8-LE	16.5869	4.19296	2.64159	2.6328	0.588257	0.712068	0.576069	1.58098	1.06061	0.750668	0.631878	1.25025	0.402301	0.309767
T3-LE	7.1086	4.57078	4.34787	8.85707	3.4482	7.36525	7.69478	2.23389	2.11398	3.09421	1.65493	4.10794	3.23666	4.12859
T4-LE	4.65981	2.14933	1.97493	2.45675	0.750387	1.30041	1.45894	1.13111	0.843821	0.694245	0.540757	1.22175	0.663709	0.636704
T5-LE	8.7518	4.72546	4.08079	6.82513	1.71312	2.73514	2.33062	1.83307	2.24772	2.25512	1.46838	3.10163	1.36881	1.36634
T6-LE	4.43777	2.83246	3.79887	6.30381	2.38955	3.69081	2.9304	2.13396	1.66491	1.54314	1.29866	3.46201	1.98095	1.70986
Fz-LE	15.7447	7.81437	5.20177	4.38322	0.821003	0.939941	0.714329	3.053	2.14877	1.44396	0.937445	2.00181	0.520198	0.419743
Cz-LE	11.2689	7.64148	6.80292	4.98641	1.1143	1.28448	0.985553	4.14274	2.66018	1.62366	1.10056	2.26218	0.692515	0.59196
Pz-LE	8.10735	8.94689	9.80767	6.43532	1.41247	2.09257	1.68081	6.39467	3.41301	2.13166	1.51046	2.7932	1.09187	1.0007

## Sheet: Con9
FFT Absolute Power (uV Sq)
	Delta	Theta	Alpha	Beta	High Beta	Gamma	High Gamma	Alpha 1	Alpha 2	Beta 1	Beta 2	Beta 3	Gamma 1	Gamma 2
	1.0 - 4.0 Hz	4.0 - 8.0 Hz	8.0 - 12.0 Hz	12.0 - 25.0 Hz	25.0 - 30.0 Hz	30.0 - 40.0 Hz	40.0 - 50.0 Hz	8.0 - 10.0 Hz	10.0 - 12.0 Hz	12.0 - 15.0 Hz	15.0 - 18.0 Hz	18.0 - 25.0 Hz	30.0 - 35.0 Hz	35.0 - 40.0 Hz
FP1-LE	11.4201	4.86566	4.69667	4.31749	1.04249	1.5652	1.15354	2.27413	2.42255	1.30813	1.05229	1.95707	0.843167	0.722035
FP2-LE	11.7497	4.84169	4.88896	5.50248	1.24331	1.68224	1.58736	2.47709	2.41187	1.47982	1.0409	2.98176	0.912028	0.77021
F3-LE	10.0305	5.15783	7.00901	5.83492	1.0457	1.1843	0.911232	3.16295	3.84605	1.87576	1.37078	2.58838	0.673838	0.510468
F4-LE	11.3493	5.94939	7.90261	6.87561	1.0289	1.31056	1.00407	3.57606	4.32655	2.1684	1.54683	3.16038	0.710001	0.600555
C3-LE	11.9859	5.58238	11.1244	7.43722	0.993962	1.28797	0.905863	3.71607	7.40833	2.55847	1.62858	3.25018	0.716672	0.571296
C4-LE	12.4621	6.0625	14.6161	8.20432	1.01825	1.21971	0.940908	4.94965	9.66641	2.8209	1.82142	3.562	0.716331	0.503378
P3-LE	12.1586	5.81829	10.0218	8.03203	0.997182	1.24347	0.902258	3.86532	6.15647	3.53135	1.7341	2.76659	0.704699	0.538768
P4-LE	12.9382	5.6103	12.8686	8.71397	0.926101	1.2125	0.896939	4.98086	7.88773	3.75608	1.96919	2.9887	0.678177	0.534323
O1-LE	10.7914	5.05912	10.4969	8.58924	1.07672	1.53248	1.12499	3.57159	6.92535	4.20653	1.83036	2.55235	0.869157	0.663318
O2-LE	11.122	5.41404	11.6086	8.52434	0.871981	1.17328	0.871715	4.40995	7.19865	4.19703	1.78933	2.53799	0.640296	0.532988
F7-LE	8.48949	3.28387	3.16822	3.66932	0.788616	1.08445	0.830908	1.46701	1.70121	1.22798	0.884378	1.55696	0.579106	0.505344
F8-LE	8.62332	3.68437	3.80916	4.35147	0.846697	1.19991	0.960212	1.82595	1.9832	1.33957	0.936497	2.0754	0.623242	0.57667
T3-LE	5.18027	2.35204	2.96771	7.37136	1.25937	4.19171	2.65669	1.22525	1.74246	1.58828	2.13278	3.6503	2.03834	2.15338
T4-LE	5.87265	2.89429	4.13065	6.46154	3.65829	2.05808	2.28889	1.77662	2.35403	1.39176	1.10278	3.96701	1.15001	0.908068
T5-LE	7.83443	3.89908	7.17151	6.47541	1.0125	1.46403	1.04999	2.8728	4.29871	2.66126	1.4502	2.36395	0.841507	0.622521
T6-LE	8.99911	4.28027	8.01899	6.84314	0.784021	1.1446	0.845847	3.23606	4.78293	2.90024	1.66485	2.27805	0.60331	0.541288
Fz-LE	10.2026	6.13095	8.39951	6.53222	1.0012	1.22045	0.926747	3.86628	4.53323	2.11033	1.50265	2.91924	0.680129	0.540316
Cz-LE	13.9236	7.51796	10.7906	7.69836	1.12411	1.32248	0.942141	4.82136	5.9692	2.78525	1.87865	3.03445	0.757361	0.565117
Pz-LE	15.4406	6.94503	14.5016	9.48482	1.03346	1.27312	0.942548	5.90901	8.59258	4.21069	2.10906	3.16507	0.719323	0.553801

## Sheet: Con10
FFT Absolute Power (uV Sq)
	Delta	Theta	Alpha	Beta	High Beta	Gamma	High Gamma	Alpha 1	Alpha 2	Beta 1	Beta 2	Beta 3	Gamma 1	Gamma 2
	1.0 - 4.0 Hz	4.0 - 8.0 Hz	8.0 - 12.0 Hz	12.0 - 25.0 Hz	25.0 - 30.0 Hz	30.0 - 40.0 Hz	40.0 - 50.0 Hz	8.0 - 10.0 Hz	10.0 - 12.0 Hz	12.0 - 15.0 Hz	15.0 - 18.0 Hz	18.0 - 25.0 Hz	30.0 - 35.0 Hz	35.0 - 40.0 Hz
FP1-LE	14.2936	7.56198	26.3292	7.63971	0.913437	1.27798	0.902575	14.2472	12.082	2.6411	1.72935	3.26926	0.626023	0.651953
FP2-LE	17.0478	8.05268	26.2554	8.83063	1.06192	1.38966	0.954545	13.8953	12.3601	3.08692	2.08994	3.65377	0.733035	0.656619
F3-LE	16.0332	10.8691	36.1757	13.4473	1.34455	1.62452	1.067	18.3359	17.8398	4.64072	2.88268	5.92389	0.842859	0.781663
F4-LE	10.0362	7.91984	32.0079	11.6251	1.06586	1.09835	0.62168	15.7352	16.2727	4.1465	2.47688	5.00171	0.617097	0.48125
C3-LE	9.58539	7.35431	50.7113	22.1822	1.16322	1.53896	0.655834	15.3015	35.4098	12.3399	2.34045	7.50187	1.0094	0.529557
C4-LE	28.2858	17.2343	34.6144	26.9593	2.80994	3.21688	1.91101	12.2865	22.3278	13.696	4.16744	9.09577	1.78113	1.43575
P3-LE	20.1324	12.2118	70.5934	22.104	1.44214	2.02705	1.15406	20.2166	50.3768	12.0861	3.53974	6.47813	1.17198	0.85507
P4-LE	18.4828	15.055	90.8186	22.1728	1.75329	2.09091	1.27854	34.3522	56.4664	10.8685	4.40737	6.8969	1.18938	0.901527
O1-LE	8.61043	7.71276	103.591	17.1495	1.00066	1.35885	0.774236	39.8865	63.7046	8.48293	2.85197	5.8146	0.808575	0.550277
O2-LE	8.24322	9.12915	151.237	21.105	1.2393	1.65169	1.06515	62.3867	88.8506	9.58723	3.56881	7.94894	0.950102	0.701593
F7-LE	16.9742	8.24209	22.2928	9.80004	1.97241	3.17835	3.01851	11.8323	10.4605	3.16965	1.89315	4.73724	1.5072	1.67115
F8-LE	27.4567	8.83451	16.6843	9.04625	1.20896	1.3753	0.884876	8.06787	8.61643	3.06412	2.16044	3.82168	0.787101	0.588204
T3-LE	10.4322	5.51612	20.0451	10.1547	0.875315	1.09638	0.693541	7.00612	13.039	5.26711	1.70379	3.18377	0.612247	0.484132
T4-LE	8.01329	4.29444	8.9004	7.05718	0.667891	0.809548	0.492838	3.46965	5.43074	3.1957	1.42701	2.43447	0.458393	0.351155
T5-LE	9.96421	5.01381	40.0031	11.8183	0.601519	0.798506	0.466544	14.9784	25.0248	6.57571	2.16775	3.0748	0.466777	0.331729
T6-LE	10.126	8.29092	68.8172	13.7596	1.02368	1.2429	0.711238	34.1955	34.6217	6.21464	2.96746	4.57748	0.710145	0.532753
Fz-LE	9.75567	9.05353	38.3552	11.1784	0.944781	1.05338	0.629347	19.469	18.8861	3.86869	2.39139	4.91831	0.578495	0.474883
Cz-LE	11.5402	9.76742	46.5036	14.3285	1.02178	1.20146	0.696923	18.6221	27.8814	5.75014	2.72396	5.85443	0.702371	0.499086
Pz-LE	11.6408	10.0287	100.426	20.3653	0.838576	0.983061	0.573127	27.5011	72.925	10.9591	3.45327	5.95295	0.581395	0.401666

## Sheet: Con11
FFT Absolute Power (uV Sq)
	Delta	Theta	Alpha	Beta	High Beta	Gamma	High Gamma	Alpha 1	Alpha 2	Beta 1	Beta 2	Beta 3	Gamma 1	Gamma 2
	1.0 - 4.0 Hz	4.0 - 8.0 Hz	8.0 - 12.0 Hz	12.0 - 25.0 Hz	25.0 - 30.0 Hz	30.0 - 40.0 Hz	40.0 - 50.0 Hz	8.0 - 10.0 Hz	10.0 - 12.0 Hz	12.0 - 15.0 Hz	15.0 - 18.0 Hz	18.0 - 25.0 Hz	30.0 - 35.0 Hz	35.0 - 40.0 Hz
FP1-LE	9.87965	3.32766	2.1161	2.16293	0.560571	0.686371	0.477396	1.13249	0.983618	0.69914	0.492448	0.971344	0.411346	0.275025
FP2-LE	10.0896	3.54403	2.20947	2.19009	0.484893	0.612625	0.374987	1.15931	1.05017	0.769672	0.482229	0.938193	0.370344	0.242281
F3-LE	9.74121	4.24156	3.1353	3.42815	0.729168	0.962567	0.688553	1.63358	1.50172	1.19037	0.809743	1.42803	0.542943	0.419624
F4-LE	10.9951	5.01068	3.60135	3.83035	0.578672	0.678038	0.377304	1.88441	1.71694	1.35382	0.840196	1.63634	0.389604	0.288434
C3-LE	9.64438	4.11693	3.9074	4.17027	0.662707	0.776893	0.491721	2.25585	1.65155	1.53774	0.991356	1.64118	0.451899	0.324993
C4-LE	13.3604	5.36542	4.13018	4.63865	0.617096	0.614921	0.330494	2.21193	1.91825	1.58053	1.01255	2.04558	0.355533	0.259389
P3-LE	9.91113	4.51177	4.88485	4.05472	0.507376	0.660439	0.357143	2.84496	2.03989	1.81926	0.861414	1.37405	0.407462	0.252978
P4-LE	12.5621	5.29451	4.51394	4.14997	0.577182	0.652261	0.340159	2.23214	2.2818	1.52451	1.10586	1.5196	0.382523	0.269739
O1-LE	9.85586	5.46116	4.58895	3.76925	0.417872	0.60372	0.344159	2.42016	2.1688	1.84861	0.743783	1.17686	0.350406	0.253314
O2-LE	12.4687	5.98086	4.48559	3.46316	0.406893	0.563708	0.340022	2.1938	2.29179	1.57253	0.838235	1.05239	0.324183	0.239525
F7-LE	8.72153	3.06784	2.41193	2.91258	1.06468	1.48033	1.53182	1.2827	1.12923	0.924335	0.609627	1.37862	0.737125	0.743208
F8-LE	9.10823	3.61368	2.37027	2.34134	0.449265	0.574603	0.376051	1.29667	1.0736	0.826695	0.504554	1.01009	0.333428	0.241176
T3-LE	5.1245	2.81899	2.86987	2.2841	0.466617	0.604929	0.428124	1.6119	1.25797	0.933432	0.510585	0.840082	0.362716	0.242213
T4-LE	6.81651	2.82501	2.58995	1.87823	0.295334	0.363926	0.221555	1.55801	1.03194	0.700081	0.458515	0.719635	0.207958	0.155969
T5-LE	8.22846	4.15665	3.80487	3.09817	0.390656	0.537332	0.341946	2.28717	1.5177	1.43758	0.635652	1.02494	0.327062	0.21027
T6-LE	12.1699	4.54525	3.52183	2.98747	0.419245	0.50046	0.305526	1.78065	1.74119	1.11035	0.812248	1.06488	0.281764	0.218696
Fz-LE	10.2251	5.43819	3.69872	3.88232	0.591344	0.698227	0.39525	1.93496	1.76376	1.39281	0.879379	1.61013	0.411602	0.286625
Cz-LE	14.6783	7.05269	5.05229	6.96568	0.882749	0.814353	0.430854	2.6416	2.41069	2.33479	1.54864	3.08225	0.468682	0.345672
Pz-LE	12.4905	5.55097	4.74111	4.57369	0.64153	0.741468	0.379765	2.51957	2.22154	1.84475	1.06578	1.66317	0.452216	0.289253

[truncated: 10 more sheets: Con12, Con13, Con14, Con15, Con16, Con17, Con18, Con19, Con20, Con21]
