# Supplementary material for: Characteristic changes in EEG spectral powers of patients with opioid-use disorder as compared with those with methamphetamine- and alcohol-use disorders
Source: PLoS One. 2021 Sep 10;16(9):e0248794. doi: 10.1371/journal.pone.0248794 (PMC8432824; doi:10.1371/journal.pone.0248794)
Supplement: S2 File — (XLS) [file pone.0248794.s002.xls]

## Sheet: Opsub2
FFT Absolute Power (uV Sq)
	Delta	Theta	Alpha	Beta	High Beta	Gamma	High Gamma	Alpha 1	Alpha 2	Beta 1	Beta 2	Beta 3	Gamma 1	Gamma 2
	1.0 - 4.0 Hz	4.0 - 8.0 Hz	8.0 - 12.0 Hz	12.0 - 25.0 Hz	25.0 - 30.0 Hz	30.0 - 40.0 Hz	40.0 - 50.0 Hz	8.0 - 10.0 Hz	10.0 - 12.0 Hz	12.0 - 15.0 Hz	15.0 - 18.0 Hz	18.0 - 25.0 Hz	30.0 - 35.0 Hz	35.0 - 40.0 Hz
FP1-LE	11.3396	5.00188	3.13275	5.16582	0.836895	1.05244	0.898454	1.58408	1.54867	2.13129	1.29683	1.7377	0.590768	0.461675
FP2-LE	14.8166	6.35091	3.50617	6.04141	0.967577	0.991641	1.63539	1.65556	1.85061	2.57808	1.5004	1.96294	0.549432	0.442209
F3-LE	13.9667	7.8558	5.0168	8.12114	1.08088	1.05147	2.1837	2.33832	2.67849	3.34712	2.17719	2.59682	0.585953	0.465521
F4-LE	17.0398	9.35451	5.43547	9.07603	1.17654	1.09027	1.92122	2.67527	2.7602	3.79596	2.29375	2.98633	0.619153	0.471116
C3-LE	12.5165	8.33415	6.25056	9.17161	1.11213	1.19343	2.46564	2.74532	3.50524	3.99066	2.43649	2.74446	0.683046	0.510384
C4-LE	13.3845	8.93876	7.0644	8.62338	1.38197	1.35549	2.30057	3.7955	3.26891	3.60229	2.15546	2.86563	0.73297	0.62252
P3-LE	12.2859	8.07329	5.79452	8.09099	1.01687	0.994531	1.86197	2.73527	3.05925	3.48724	2.37766	2.22609	0.548653	0.445878
P4-LE	12.029	8.80038	6.2211	7.85384	1.08737	1.0487	1.94918	3.31657	2.90454	3.36405	2.1685	2.32128	0.590334	0.458367
O1-LE	18.0629	12.7105	6.94127	7.38337	0.918808	0.959774	1.79828	3.81715	3.12412	3.29784	2.04251	2.04302	0.52529	0.434484
O2-LE	16.0757	13.6899	7.58836	7.78713	0.969267	0.983355	2.31527	4.2192	3.36916	3.53923	2.00574	2.24217	0.54436	0.438995
F7-LE	7.75917	3.58855	2.23756	4.09713	0.81266	0.942069	2.24823	1.0938	1.14376	1.59547	1.05832	1.44334	0.50983	0.432239
F8-LE	13.3677	6.18285	3.4358	6.24536	1.16028	1.1011	2.17076	1.65011	1.78569	2.54158	1.54892	2.15486	0.609106	0.491989
T3-LE	4.68918	2.55797	2.39044	4.21272	1.06153	1.67158	3.39895	1.08542	1.30502	1.79128	1.03623	1.38521	0.795496	0.876084
T4-LE	12.8334	5.82653	3.39609	6.35786	1.29006	1.64766	2.65368	1.82692	1.56917	2.35084	1.52451	2.48251	0.911015	0.736648
T5-LE	11.0342	6.46594	4.96516	5.6514	0.760548	0.878379	1.80849	2.67274	2.29241	2.56544	1.58725	1.49871	0.475086	0.403293
T6-LE	9.31749	8.38036	6.81306	6.78864	1.02805	1.05726	2.57606	3.51221	3.30084	3.03866	1.72786	2.02212	0.604915	0.452346
Fz-LE	18.1789	10.8686	6.49155	10.3773	1.19433	1.14573	1.8591	3.16926	3.32229	4.13002	2.77802	3.46923	0.646755	0.498973
Cz-LE	19.3032	15.1778	9.4173	13.8342	1.58316	1.38347	2.28372	4.36519	5.05211	5.58826	3.33561	4.91034	0.776445	0.607022
Pz-LE	14.4055	10.038	6.43386	8.90744	1.20449	1.03724	2.44121	3.19638	3.23748	3.80789	2.48891	2.61064	0.570449	0.46679

## Sheet: Opsub3
FFT Absolute Power (uV Sq)
	Delta	Theta	Alpha	Beta	High Beta	Gamma	High Gamma	Alpha 1	Alpha 2	Beta 1	Beta 2	Beta 3	Gamma 1	Gamma 2
	1.0 - 4.0 Hz	4.0 - 8.0 Hz	8.0 - 12.0 Hz	12.0 - 25.0 Hz	25.0 - 30.0 Hz	30.0 - 40.0 Hz	40.0 - 50.0 Hz	8.0 - 10.0 Hz	10.0 - 12.0 Hz	12.0 - 15.0 Hz	15.0 - 18.0 Hz	18.0 - 25.0 Hz	30.0 - 35.0 Hz	35.0 - 40.0 Hz
FP1-LE	24.3518	12.5572	5.46542	9.40222	1.04106	0.790897	0.383761	3.24173	2.22369	2.731	2.83189	3.83933	0.466541	0.324356
FP2-LE	19.7926	11.5206	4.85428	8.69469	0.882806	0.63912	0.315317	2.80275	2.05153	2.53339	2.54084	3.62046	0.386256	0.252864
F3-LE	20.27	17.6348	8.37376	14.2174	1.33366	0.970433	0.415025	4.90216	3.4716	3.86558	4.00237	6.34943	0.590133	0.3803
F4-LE	19.7539	15.4245	8.01712	13.1042	1.28541	0.969412	0.43787	4.63725	3.37987	3.68234	3.34412	6.07772	0.617863	0.351549
C3-LE	17.4637	14.2964	8.16021	11.0916	0.998247	0.853438	0.422361	4.60823	3.55198	3.77102	3.34734	3.97321	0.506304	0.347134
C4-LE	17.1435	12.8355	7.48174	9.99894	0.995458	0.779907	0.392239	3.94629	3.53544	3.33113	2.94009	3.72772	0.487638	0.292269
P3-LE	15.9122	13.003	8.07384	8.36519	0.795007	0.677118	0.373184	4.77007	3.30377	3.304	2.42259	2.6386	0.405148	0.27197
P4-LE	15.4902	11.4234	6.66056	7.25363	0.677749	0.578776	0.313841	3.57124	3.08932	2.68343	2.24479	2.3254	0.348186	0.23059
O1-LE	13.9772	11.3442	6.56691	7.01363	0.744407	0.648314	0.351542	4.09159	2.47532	2.75549	1.8755	2.38264	0.396954	0.25136
O2-LE	13.9302	12.4556	5.98947	5.89386	0.58858	0.510048	0.294748	3.77099	2.21847	2.28417	1.6459	1.96379	0.306911	0.203137
F7-LE	18.2777	9.29149	4.23046	6.90875	0.942371	0.719531	0.354453	2.60834	1.62212	1.87207	1.84443	3.19225	0.394867	0.324664
F8-LE	16.2755	8.27318	3.8734	6.21778	0.700628	0.665007	0.354957	2.1657	1.70771	1.79881	1.53508	2.88389	0.393878	0.271128
T3-LE	17.1817	9.9555	5.30455	5.97508	0.684168	0.695117	0.339163	3.19449	2.11006	2.003	1.61528	2.3568	0.42173	0.273387
T4-LE	9.20003	5.8259	3.96445	3.59292	0.433874	0.465329	0.330384	2.20258	1.76187	1.23247	1.05218	1.30826	0.253046	0.212284
T5-LE	12.7819	9.38562	6.41939	6.57427	0.682256	0.558678	0.280074	3.8459	2.5735	2.44887	1.82768	2.29772	0.345059	0.213619
T6-LE	10.9989	7.41342	3.91902	4.15262	0.418838	0.410937	0.224409	2.2809	1.63812	1.52412	1.24295	1.38555	0.237026	0.173911
Fz-LE	22.3335	20.0822	10.514	17.4781	1.47716	1.0875	0.467557	6.1207	4.39331	5.10348	4.89095	7.48369	0.676663	0.410836
Cz-LE	29.8449	22.5441	12.6881	27.075	2.20202	1.77407	0.753431	6.71875	5.96932	8.46674	9.36029	9.248	1.05887	0.715205
Pz-LE	19.0781	14.3356	8.54464	9.79721	0.841229	0.746604	0.383387	4.84373	3.7009	3.5434	3.13913	3.11468	0.449025	0.297579

## Sheet: Opsub6
FFT Absolute Power (uV Sq)
	Delta	Theta	Alpha	Beta	High Beta	Gamma	High Gamma	Alpha 1	Alpha 2	Beta 1	Beta 2	Beta 3	Gamma 1	Gamma 2
	1.0 - 4.0 Hz	4.0 - 8.0 Hz	8.0 - 12.0 Hz	12.0 - 25.0 Hz	25.0 - 30.0 Hz	30.0 - 40.0 Hz	40.0 - 50.0 Hz	8.0 - 10.0 Hz	10.0 - 12.0 Hz	12.0 - 15.0 Hz	15.0 - 18.0 Hz	18.0 - 25.0 Hz	30.0 - 35.0 Hz	35.0 - 40.0 Hz
FP1-LE	12.2046	4.64042	3.3272	4.12398	1.07517	0.665189	1.30411	1.87796	1.44924	1.50066	0.982385	1.64094	0.406839	0.25835
FP2-LE	13.8713	5.0994	3.50966	4.44224	1.0208	0.705094	1.25609	1.89478	1.61488	1.56486	1.11874	1.75863	0.396725	0.308369
F3-LE	15.089	7.12472	4.95291	6.63117	1.29219	0.905728	2.82247	2.742	2.21091	2.29771	1.79605	2.53742	0.516292	0.389436
F4-LE	17.7738	7.71888	5.04111	7.16601	1.187	0.856152	2.16513	2.75186	2.28925	2.31721	1.92492	2.92387	0.510631	0.34552
C3-LE	17.6857	11.8508	15.6974	12.9399	1.45566	1.12454	2.09455	10.256	5.44136	4.31113	4.86444	3.76437	0.64231	0.482226
C4-LE	19.1902	12.0426	12.1736	11.8432	1.31613	1.02256	2.31797	7.91855	4.25502	4.84317	3.35645	3.64361	0.577651	0.444906
P3-LE	19.598	14.0504	25.7281	15.0594	1.41903	1.11644	3.46627	15.5295	10.1986	5.15304	5.81636	4.09	0.643083	0.47336
P4-LE	18.8804	13.9591	23.5922	11.1825	1.31295	1.00698	2.95022	13.9288	9.66335	4.20303	3.58431	3.39521	0.602731	0.40425
O1-LE	18.7671	13.2137	16.9976	7.99353	1.2607	0.878273	2.48364	10.33	6.66754	2.84481	2.54539	2.60333	0.513755	0.364518
O2-LE	21.2442	14.4396	21.8885	8.0389	1.24309	0.958182	2.43755	13.8559	8.03255	2.9746	2.42038	2.64392	0.552756	0.405425
F7-LE	10.1434	4.02018	2.51858	3.32	0.930767	0.775134	3.48292	1.54403	0.974555	1.24691	0.746805	1.32628	0.396857	0.378277
F8-LE	10.1641	3.3883	2.07222	2.67749	0.8987	0.847944	3.53464	1.16073	0.911493	0.849036	0.748314	1.08014	0.458977	0.388967
T3-LE	7.95139	3.74211	3.25652	3.21661	0.716719	0.494593	2.94867	2.16329	1.09323	1.16259	1.0187	1.03533	0.253862	0.240731
T4-LE	10.4439	3.39595	3.34231	2.74022	0.60863	0.456088	1.73015	2.33148	1.01083	1.00442	0.759945	0.975852	0.237602	0.218485
T5-LE	15.4103	9.89347	12.9795	8.06018	0.910166	0.877895	0.801802	8.98007	3.99944	2.64714	2.75239	2.66065	0.498744	0.379152
T6-LE	22.1657	9.02711	14.7208	6.54467	0.958306	0.987115	0.773813	11.0653	3.65557	2.38794	1.83906	2.31766	0.574557	0.412558
Fz-LE	18.8404	9.38829	6.13681	8.44691	1.22394	0.925911	2.08393	3.27475	2.86207	2.63439	2.39481	3.41771	0.55749	0.368421
Cz-LE	24.19	16.0664	10.6102	14.1438	2.10119	1.20696	3.73273	5.81676	4.79343	3.92064	4.60188	5.62127	0.723702	0.483253
Pz-LE	22.3321	15.5528	20.2362	11.9113	1.32319	1.04623	3.13796	9.73747	10.4988	4.10604	4.37329	3.43196	0.61137	0.434856

## Sheet: Opsub7
FFT Absolute Power (uV Sq)
	Delta	Theta	Alpha	Beta	High Beta	Gamma	High Gamma	Alpha 1	Alpha 2	Beta 1	Beta 2	Beta 3	Gamma 1	Gamma 2
	1.0 - 4.0 Hz	4.0 - 8.0 Hz	8.0 - 12.0 Hz	12.0 - 25.0 Hz	25.0 - 30.0 Hz	30.0 - 40.0 Hz	40.0 - 50.0 Hz	8.0 - 10.0 Hz	10.0 - 12.0 Hz	12.0 - 15.0 Hz	15.0 - 18.0 Hz	18.0 - 25.0 Hz	30.0 - 35.0 Hz	35.0 - 40.0 Hz
FP1-LE	11.937	4.94172	3.34352	5.73684	1.09583	0.963711	0.547772	1.49076	1.85276	1.2965	1.72352	2.71682	0.612629	0.351082
FP2-LE	13.195	5.45772	3.98428	6.23783	1.39526	1.05823	0.531336	1.80221	2.18208	1.46114	1.79462	2.98208	0.702772	0.355462
F3-LE	12.2519	8.75886	6.10333	11.0451	2.24202	1.6803	0.792624	2.76334	3.33999	2.60877	2.78489	5.65144	1.12168	0.558621
F4-LE	17.9986	9.57501	6.24931	9.74281	2.41409	1.74659	0.779662	2.92525	3.32407	2.21729	2.47363	5.05189	1.20943	0.537165
C3-LE	15.3651	9.27191	7.02128	14.7037	2.37116	1.68847	0.595911	3.15849	3.8628	4.36371	3.6613	6.67872	1.18222	0.506246
C4-LE	13.9034	8.49697	6.53436	14.1854	2.24257	1.7085	0.873577	2.68464	3.84972	4.82021	3.76144	5.60379	1.19516	0.51334
P3-LE	15.4808	9.18865	12.6661	14.4887	1.6159	1.38672	0.692133	4.1655	8.50063	6.85572	3.1506	4.48241	0.903129	0.483588
P4-LE	14.1052	7.63514	8.90981	16.4043	2.12218	1.52698	0.883827	3.02875	5.88106	7.1316	3.98433	5.28841	0.985287	0.54169
O1-LE	15.4846	10.4553	11.326	11.4552	1.38324	1.24848	0.836529	3.69075	7.63522	5.38312	2.40665	3.66539	0.772085	0.476397
O2-LE	10.753	7.22173	11.0382	12.1749	1.75338	1.33655	0.878848	3.73844	7.29978	5.56152	2.85008	3.76334	0.827407	0.509144
F7-LE	9.93738	3.98317	2.43039	5.51947	1.10455	0.872945	0.611106	1.14918	1.28122	1.19062	1.67959	2.64927	0.578408	0.294537
F8-LE	11.2075	5.08224	3.42756	7.11095	1.43985	1.08061	0.640077	1.60803	1.81953	1.71361	1.93434	3.463	0.721532	0.35908
T3-LE	5.97822	2.93816	1.90122	3.63841	0.602115	0.567004	0.636515	0.85635	1.04487	1.30861	1.04901	1.28079	0.321043	0.24596
T4-LE	6.91796	4.40259	2.84798	6.22211	0.908723	0.827663	0.940687	1.2206	1.62738	1.8964	2.0538	2.27192	0.514725	0.312938
T5-LE	10.7665	6.03452	12.4051	9.46402	0.999783	0.914567	0.51867	4.76252	7.64261	4.2233	2.41098	2.82974	0.608503	0.306064
T6-LE	10.3895	6.10567	7.05191	10.2714	1.49209	1.45627	1.46412	3.17326	3.87865	4.11514	3.2192	2.93702	0.920919	0.535356
Fz-LE	18.7432	10.8261	6.84739	9.44615	1.98995	1.41461	0.544486	3.34488	3.50251	2.22595	2.42755	4.79265	0.998199	0.416412
Cz-LE	18.8425	11.8695	7.93669	11.8365	3.13222	2.28523	1.05157	3.49994	4.43675	2.97147	2.91584	5.94916	1.55754	0.727685
Pz-LE	16.7144	8.79694	8.70818	13.2831	1.60558	1.3978	0.724983	3.33558	5.3726	5.84859	3.07746	4.35704	0.880582	0.51722

## Sheet: Opsub8
FFT Absolute Power (uV Sq)
	Delta	Theta	Alpha	Beta	High Beta	Gamma	High Gamma	Alpha 1	Alpha 2	Beta 1	Beta 2	Beta 3	Gamma 1	Gamma 2
	1.0 - 4.0 Hz	4.0 - 8.0 Hz	8.0 - 12.0 Hz	12.0 - 25.0 Hz	25.0 - 30.0 Hz	30.0 - 40.0 Hz	40.0 - 50.0 Hz	8.0 - 10.0 Hz	10.0 - 12.0 Hz	12.0 - 15.0 Hz	15.0 - 18.0 Hz	18.0 - 25.0 Hz	30.0 - 35.0 Hz	35.0 - 40.0 Hz
FP1-LE	5.74233	2.6762	1.40751	3.75959	0.932705	1.0242	0.49131	0.787287	0.620225	0.732872	0.997694	2.02902	0.68078	0.343424
FP2-LE	4.8931	2.37199	1.20277	3.36711	0.671542	0.523586	0.292514	0.630287	0.572479	0.589238	0.946352	1.83152	0.306539	0.217047
F3-LE	8.11988	4.2582	2.07455	5.51098	1.1343	0.915978	0.410731	1.22993	0.844619	1.08147	1.38293	3.04658	0.566577	0.349401
F4-LE	7.13728	4.11822	1.85988	5.22736	0.971291	0.790557	0.324992	1.05715	0.802729	0.881803	1.3562	2.98936	0.496285	0.294272
C3-LE	9.11453	4.71403	2.50622	5.96459	1.05067	0.841804	0.411754	1.43086	1.07536	1.38218	1.47324	3.10918	0.518296	0.323508
C4-LE	10.1041	4.92114	2.17061	5.69253	0.956207	0.771621	0.377987	1.27785	0.892757	1.20621	1.59835	2.88796	0.475918	0.295703
P3-LE	10.3013	6.11052	4.27159	6.73778	1.09985	0.938003	0.489676	2.12547	2.14612	1.74052	1.71367	3.2836	0.571438	0.366565
P4-LE	9.61242	5.55774	3.42652	6.41631	0.98514	0.842719	0.48872	1.90091	1.52561	1.54622	1.76602	3.10406	0.502557	0.340162
O1-LE	11.9603	9.28218	8.95961	8.2555	1.32689	1.38483	0.792508	3.96219	4.99741	2.64785	2.1245	3.48316	0.81309	0.571744
O2-LE	12.2176	8.71157	9.46166	8.62297	1.40433	1.49056	0.940166	4.2482	5.21346	2.71222	2.1362	3.77455	0.86501	0.625548
F7-LE	5.28959	2.84511	1.48522	3.64704	0.806137	0.602511	0.335985	0.889412	0.595804	0.795877	0.966523	1.88464	0.372885	0.229626
F8-LE	3.20972	1.6861	0.851232	2.44123	0.524826	0.423739	0.191743	0.459614	0.391617	0.401544	0.639628	1.40005	0.262543	0.161195
T3-LE	6.53587	3.67059	1.88882	4.80162	0.791701	0.633305	0.323918	1.07648	0.81234	1.19653	1.30794	2.29715	0.395027	0.238278
T4-LE	3.70678	2.10134	0.900606	2.23658	0.456524	0.394393	0.200471	0.531041	0.369565	0.515569	0.599632	1.12138	0.238113	0.15628
T5-LE	8.70279	6.07336	5.67342	6.71391	1.11582	1.00533	0.515798	2.35751	3.31591	1.8538	1.69381	3.16631	0.611497	0.39383
T6-LE	7.36117	4.36139	3.20633	5.21958	0.881367	0.868068	0.538449	1.65779	1.54855	1.27435	1.37813	2.5671	0.498648	0.369419
Fz-LE	9.85789	5.17763	2.39083	6.65243	1.17325	1.00024	0.42922	1.39352	0.997309	1.19018	1.71775	3.74451	0.625984	0.374255
Cz-LE	13.4588	7.39568	3.42843	11.8544	2.05645	1.36349	0.624634	2.08886	1.33957	2.01928	2.68393	7.15116	0.84596	0.517535
Pz-LE	12.642	7.41596	4.29231	7.53451	1.21203	0.990083	0.543378	2.49119	1.80111	1.87387	1.89556	3.76508	0.607729	0.382354

## Sheet: Opsub13
FFT Absolute Power (uV Sq)
	Delta	Theta	Alpha	Beta	High Beta	Gamma	High Gamma	Alpha 1	Alpha 2	Beta 1	Beta 2	Beta 3	Gamma 1	Gamma 2
	1.0 - 4.0 Hz	4.0 - 8.0 Hz	8.0 - 12.0 Hz	12.0 - 25.0 Hz	25.0 - 30.0 Hz	30.0 - 40.0 Hz	40.0 - 50.0 Hz	8.0 - 10.0 Hz	10.0 - 12.0 Hz	12.0 - 15.0 Hz	15.0 - 18.0 Hz	18.0 - 25.0 Hz	30.0 - 35.0 Hz	35.0 - 40.0 Hz
FP1-LE	18.0299	8.18095	3.42918	7.37249	1.48589	1.15382	0.674831	2.10424	1.32495	1.34972	2.11302	3.90975	0.670714	0.483102
FP2-LE	17.9445	8.05587	3.21373	6.87968	1.37291	1.00791	0.498137	1.97434	1.23939	1.32573	1.93725	3.6167	0.622574	0.385338
F3-LE	27.0312	15.1252	6.1551	12.903	2.26516	1.72372	0.942835	3.68085	2.47425	2.599	3.43193	6.87204	1.02137	0.702343
F4-LE	32.8229	13.6999	5.95252	10.5469	2.11322	1.51611	0.701672	3.51295	2.43957	2.12244	2.90032	5.52413	0.9432	0.572908
C3-LE	18.2217	14.8707	9.60175	14.097	1.94914	1.53733	0.709651	4.88987	4.71188	2.61903	3.6571	7.82089	0.934964	0.60237
C4-LE	25.3054	11.317	7.40274	10.5122	1.70079	1.36536	0.637589	3.69171	3.71103	2.64732	2.98676	4.87817	0.865028	0.50033
P3-LE	18.9439	9.98611	11.1315	10.6533	1.29996	1.18547	0.590914	5.08858	6.04287	2.55713	2.5573	5.53886	0.707356	0.47811
P4-LE	21.852	9.91926	7.60126	8.36581	1.13596	1.12193	0.503656	3.08322	4.51805	2.32682	2.24937	3.78962	0.686506	0.435422
O1-LE	26.3986	10.2508	7.90173	8.01137	0.872233	0.909103	0.462211	3.90579	3.99594	2.0679	2.20718	3.73629	0.566416	0.342687
O2-LE	16.5575	8.74387	5.43663	6.377	0.685614	0.779942	0.363531	2.65849	2.77814	1.90274	1.70305	2.77121	0.470441	0.3095
F7-LE	26.9435	8.54984	3.86467	7.67886	2.14505	2.9239	2.65914	2.29564	1.56903	1.62207	2.09591	3.96089	1.40473	1.51918
F8-LE	19.5884	6.55738	3.00012	5.03666	1.07983	1.2158	0.774223	1.74103	1.25909	1.14978	1.40735	2.47952	0.646112	0.569689
T3-LE	18.1653	6.4498	3.76071	5.54945	0.852951	0.951276	0.626797	2.0076	1.75311	1.61434	1.30962	2.62548	0.530773	0.420503
T4-LE	14.282	5.3168	2.61947	4.08583	0.5125	0.593122	0.370885	1.45945	1.16002	1.13596	1.19638	1.75349	0.340185	0.252937
T5-LE	18.7443	8.3636	6.15289	8.41427	1.00836	1.0354	0.509122	3.28684	2.86605	1.90911	2.32004	4.18512	0.612054	0.423346
T6-LE	17.3201	6.46593	3.51643	4.66722	0.605229	0.751682	0.392653	1.74772	1.76872	1.27233	1.34059	2.0543	0.42617	0.325512
Fz-LE	22.9857	14.5076	6.0041	11.9209	1.92194	1.37062	0.603824	3.4733	2.53079	2.26725	3.16673	6.48689	0.868672	0.50195
Cz-LE	22.7637	19.1525	10.3592	18.224	2.59725	1.62902	0.666861	5.13473	5.2245	3.58794	4.82139	9.81464	1.08716	0.541855
Pz-LE	20.32	10.8793	11.4153	11.3506	1.56256	1.20267	0.565316	4.63968	6.77563	2.7708	2.92819	5.65167	0.755466	0.447203

## Sheet: Opsub14
FFT Absolute Power (uV Sq)
	Delta	Theta	Alpha	Beta	High Beta	Gamma	High Gamma	Alpha 1	Alpha 2	Beta 1	Beta 2	Beta 3	Gamma 1	Gamma 2
	1.0 - 4.0 Hz	4.0 - 8.0 Hz	8.0 - 12.0 Hz	12.0 - 25.0 Hz	25.0 - 30.0 Hz	30.0 - 40.0 Hz	40.0 - 50.0 Hz	8.0 - 10.0 Hz	10.0 - 12.0 Hz	12.0 - 15.0 Hz	15.0 - 18.0 Hz	18.0 - 25.0 Hz	30.0 - 35.0 Hz	35.0 - 40.0 Hz
FP1-LE	42.6716	13.7175	6.74528	8.71643	0.903888	0.687388	1.16501	3.47396	3.27132	4.53446	2.09961	2.08236	0.405822	0.281566
FP2-LE	39.426	14.3921	7.48851	10.1838	0.814583	0.737851	0.524147	3.68518	3.80333	5.44073	2.31139	2.43173	0.444649	0.293203
F3-LE	45.868	18.8166	13.0228	14.2704	1.10643	0.911954	0.968077	7.08991	5.9329	7.66135	3.48883	3.1202	0.576121	0.335833
F4-LE	47.6068	20.0094	14.3206	16.495	1.24722	1.05301	0.552799	7.66115	6.65947	8.68695	3.84399	3.96404	0.671192	0.381822
C3-LE	39.9873	16.8819	16.2646	12.0775	0.998928	0.860454	0.771771	9.9277	6.33685	5.9819	3.08227	3.01329	0.506271	0.354183
C4-LE	42.5783	19.0265	18.4458	14.0755	1.07302	0.95445	0.529484	11.0421	7.40375	6.90383	3.21479	3.95688	0.570694	0.383756
P3-LE	45.2482	17.1478	14.562	9.19643	0.764748	0.689709	0.858571	8.74018	5.82181	4.49444	2.32057	2.38143	0.400364	0.289344
P4-LE	38.9165	20.1047	16.6373	9.62255	0.804827	0.730111	0.820465	9.95808	6.67924	4.71497	2.15354	2.75404	0.434698	0.295412
O1-LE	40.3188	22.1706	10.1409	7.00805	0.764613	0.819476	0.982745	6.1692	3.97168	3.14685	1.71127	2.14993	0.480416	0.33906
O2-LE	36.6702	28.2239	12.8922	7.56828	0.776332	0.747921	0.846347	7.94827	4.94393	3.49403	1.77438	2.29987	0.449072	0.298849
F7-LE	26.1839	7.94058	5.85727	6.37639	0.601015	0.546816	0.907459	3.19168	2.66559	3.75472	1.29071	1.33096	0.314159	0.232657
F8-LE	29.7586	11.4405	8.10356	8.97716	0.746511	0.7766	0.759	4.12976	3.9738	4.92867	1.89528	2.15321	0.480288	0.296312
T3-LE	19.3528	5.52859	6.93624	5.29607	0.449219	0.439138	1.05681	3.70501	3.23123	3.12368	1.11845	1.05394	0.234906	0.204232
T4-LE	23.5442	9.62348	9.39539	7.2339	0.638664	0.614864	0.828856	4.85553	4.53987	3.87572	1.48282	1.87536	0.375503	0.239361
T5-LE	23.4699	8.62467	7.00798	5.05807	0.537734	0.543108	0.913969	4.26457	2.74341	2.41097	1.19708	1.45003	0.310325	0.232783
T6-LE	33.622	17.7488	10.7071	7.15978	0.717896	0.701038	0.943186	6.19005	4.5171	3.51066	1.56201	2.08711	0.420052	0.280986
Fz-LE	52.5828	23.2823	14.4717	17.1329	1.28502	1.05469	0.927075	7.6585	6.81325	8.68749	4.27613	4.16923	0.665549	0.389142
Cz-LE	50.6841	25.5904	18.3946	19.2846	1.38897	1.09068	0.987921	10.8512	7.54345	7.39092	5.22754	6.66618	0.657016	0.433662
Pz-LE	46.3425	23.2073	19.3253	10.6158	0.832003	0.718253	0.987681	11.7738	7.55153	5.17202	2.51066	2.93307	0.429756	0.288498

## Sheet: Opsub15
FFT Absolute Power (uV Sq)
	Delta	Theta	Alpha	Beta	High Beta	Gamma	High Gamma	Alpha 1	Alpha 2	Beta 1	Beta 2	Beta 3	Gamma 1	Gamma 2
	1.0 - 4.0 Hz	4.0 - 8.0 Hz	8.0 - 12.0 Hz	12.0 - 25.0 Hz	25.0 - 30.0 Hz	30.0 - 40.0 Hz	40.0 - 50.0 Hz	8.0 - 10.0 Hz	10.0 - 12.0 Hz	12.0 - 15.0 Hz	15.0 - 18.0 Hz	18.0 - 25.0 Hz	30.0 - 35.0 Hz	35.0 - 40.0 Hz
FP1-LE	21.2826	12.5441	16.2775	10.6379	4.38032	4.13038	1.2096	11.5025	4.77498	2.26882	1.95081	6.41831	2.96342	1.16695
FP2-LE	23.5309	13.6788	16.5506	11.2069	4.69222	4.66444	1.29175	11.5207	5.02991	2.39904	2.01693	6.79093	3.29947	1.36497
F3-LE	24.3152	17.1922	23.5561	15.6873	3.98864	4.80247	1.46625	15.9998	7.55627	3.4217	2.8715	9.39408	3.26587	1.5366
F4-LE	19.1102	17.1724	26.371	18.8836	4.48584	5.51362	2.09432	18.1266	8.24442	3.61216	3.59902	11.6724	3.57019	1.94343
C3-LE	12.1884	11.7885	31.0583	13.5728	2.90541	3.05206	1.23072	17.0734	13.985	3.49512	2.29176	7.78595	1.96044	1.09162
C4-LE	28.4047	18.919	40.0473	19.1328	3.87631	4.06999	2.06078	21.138	18.9093	5.00123	3.92526	10.2063	2.38038	1.68961
P3-LE	10.6034	12.6401	61.6248	15.8068	2.10152	2.67262	1.00914	24.5468	37.0779	5.35164	2.58447	7.8707	1.74482	0.927804
P4-LE	14.6467	14.8728	74.6867	17.5161	2.37046	2.45217	1.04654	25.4394	49.2474	6.18679	3.02629	8.30306	1.51391	0.938264
O1-LE	12.3483	14.9161	94.8217	19.1529	1.87172	2.28701	1.06213	43.0823	51.7395	6.64166	3.85044	8.66079	1.51719	0.769826
O2-LE	9.53004	11.8957	52.8384	14.1991	1.5726	1.76988	0.99747	19.5261	33.3122	5.19265	3.13982	5.86662	1.08678	0.6831
F7-LE	27.4877	11.4924	12.2661	8.85017	2.93752	3.21749	1.37127	8.07904	4.18708	2.33853	1.7789	4.73274	2.18433	1.03316
F8-LE	14.3254	9.7746	12.3842	11.1218	4.40606	5.33623	2.11431	8.9611	3.42314	1.94096	2.1843	6.99655	3.46049	1.87574
T3-LE	5.20525	4.66846	9.7684	7.11597	1.4465	1.58998	1.16416	6.0312	3.7372	1.61808	1.62672	3.87118	0.964604	0.625376
T4-LE	3.76443	5.23017	12.7871	6.92648	1.32821	1.85522	1.24529	8.04831	4.73874	1.62081	1.60296	3.7027	1.05722	0.798008
T5-LE	7.38358	8.93108	32.9702	11.6934	1.42405	2.08701	0.976362	18.7635	14.2067	3.17038	2.59836	5.92467	1.40544	0.681567
T6-LE	20.5701	14.3312	45.5822	12.9563	1.95502	2.04477	1.07397	22.2805	23.3016	4.31044	2.9546	5.69122	1.25569	0.789086
Fz-LE	11.8625	15.7262	26.941	15.469	3.59315	4.17077	1.13694	18.6279	8.31316	2.89912	2.73374	9.83618	2.82341	1.34736
Cz-LE	16.3428	15.9934	46.8463	17.3591	3.65962	3.509	1.21233	23.5071	23.3393	4.03783	2.94986	10.3714	2.20418	1.30482
Pz-LE	13.4518	16.4903	87.2616	19.0873	2.37683	2.81009	1.0353	29.6771	57.5844	6.86113	2.98031	9.2459	1.75313	1.05696

## Sheet: Opsub17
FFT Absolute Power (uV Sq)
	Delta	Theta	Alpha	Beta	High Beta	Gamma	High Gamma	Alpha 1	Alpha 2	Beta 1	Beta 2	Beta 3	Gamma 1	Gamma 2
	1.0 - 4.0 Hz	4.0 - 8.0 Hz	8.0 - 12.0 Hz	12.0 - 25.0 Hz	25.0 - 30.0 Hz	30.0 - 40.0 Hz	40.0 - 50.0 Hz	8.0 - 10.0 Hz	10.0 - 12.0 Hz	12.0 - 15.0 Hz	15.0 - 18.0 Hz	18.0 - 25.0 Hz	30.0 - 35.0 Hz	35.0 - 40.0 Hz
FP1-LE	12.4087	10.9334	22.9213	11.6646	2.61566	4.68786	3.26467	14.5762	8.34517	3.28992	2.7437	5.63096	2.46956	2.2183
FP2-LE	6.91456	9.67948	23.451	10.8569	2.03417	2.7237	1.87918	14.7387	8.71227	3.09631	2.60519	5.15541	1.54812	1.17558
F3-LE	12.403	10.9647	25.0631	11.9633	2.02041	2.64193	1.74271	16.4241	8.63897	3.29801	2.90521	5.76008	1.4888	1.15313
F4-LE	10.7294	11.3446	26.2658	13.5572	2.41499	2.99959	2.16105	16.4954	9.77035	3.8516	3.15352	6.55204	1.66914	1.33045
C3-LE	19.6919	10.5274	21.5794	10.9695	1.85035	2.12536	1.64451	13.261	8.31832	4.44236	2.18803	4.33911	1.1743	0.951063
C4-LE	17.0905	11.3055	26.721	13.5867	2.41546	3.05036	2.02756	14.8696	11.8514	4.83958	2.90266	5.84445	1.74685	1.30351
P3-LE	10.2541	8.41388	27.9428	9.22377	1.52378	2.1251	1.5442	13.9061	14.0367	4.34531	1.55697	3.32149	1.21754	0.907569
P4-LE	12.6548	9.2241	29.2841	11.737	2.15415	2.72672	1.76522	15.4309	13.8532	4.81545	2.42842	4.49315	1.53975	1.18696
O1-LE	4.58416	5.12857	18.6718	7.66984	2.04949	3.37235	2.73938	9.693	8.97884	2.55198	1.4966	3.62127	1.85239	1.51995
O2-LE	4.49426	4.48061	15.8877	6.94493	1.9101	2.60126	1.76532	9.55471	6.333	2.125	1.5359	3.28403	1.47672	1.12454
F7-LE	7.95391	6.78604	15.6486	8.12767	1.6289	2.47631	1.90053	10.6842	4.96436	2.30574	1.96926	3.85268	1.34009	1.13622
F8-LE	6.7738	7.85034	18.2092	11.8303	2.72452	4.16212	3.42283	11.4914	6.71776	3.06135	2.97238	5.7966	2.25246	1.90966
T3-LE	7.80234	5.08277	13.2037	13.0786	4.85676	8.74618	8.00021	8.33825	4.86548	2.90281	2.97604	7.19977	4.53855	4.20762
T4-LE	4.89267	4.62854	14.8711	8.66199	2.31267	3.31815	2.84034	9.05566	5.81546	2.35339	2.19373	4.11487	1.82971	1.48844
T5-LE	17.6035	8.25163	13.0959	7.45169	2.29114	3.7233	3.02553	6.30463	6.79129	2.34753	1.63123	3.47293	2.01642	1.70688
T6-LE	9.75028	7.61093	22.2382	9.21799	2.27298	3.10462	2.19994	15.1886	7.04962	2.95457	2.17072	4.0927	1.74723	1.35739
Fz-LE	20.623	14.726	31.0327	14.5058	2.50625	3.00049	1.91708	19.6424	11.3902	4.00162	3.48195	7.0222	1.69466	1.30584
Cz-LE	8.64067	10.9231	35.5706	12.8878	2.24234	2.45014	1.63351	21.3497	14.2209	4.60154	2.66529	5.62094	1.43462	1.01551
Pz-LE	33.753	17.7337	47.812	15.2921	2.23113	2.86699	1.86678	23.8995	23.9124	7.34526	2.73107	5.21575	1.67859	1.1884

## Sheet: Opsub18
FFT Absolute Power (uV Sq)
	Delta	Theta	Alpha	Beta	High Beta	Gamma	High Gamma	Alpha 1	Alpha 2	Beta 1	Beta 2	Beta 3	Gamma 1	Gamma 2
	1.0 - 4.0 Hz	4.0 - 8.0 Hz	8.0 - 12.0 Hz	12.0 - 25.0 Hz	25.0 - 30.0 Hz	30.0 - 40.0 Hz	40.0 - 50.0 Hz	8.0 - 10.0 Hz	10.0 - 12.0 Hz	12.0 - 15.0 Hz	15.0 - 18.0 Hz	18.0 - 25.0 Hz	30.0 - 35.0 Hz	35.0 - 40.0 Hz
FP1-LE	39.5799	23.8551	23.7834	17.6036	2.30053	2.73172	2.07097	15.4043	8.37904	5.80904	5.45321	6.34138	1.46854	1.26318
FP2-LE	51.5666	22.1598	20.6288	16.1377	2.21966	2.69478	2.0923	13.23	7.39885	5.35116	4.87327	5.91329	1.38715	1.30763
F3-LE	38.2413	26.1343	28.3749	24.5783	3.22308	4.19203	3.26848	17.447	10.9279	8.27396	7.67889	8.62543	2.24376	1.94827
F4-LE	32.2744	23.8317	22.9835	23.0764	3.19116	4.87576	4.05213	13.878	9.10554	7.58788	6.84777	8.64078	2.50106	2.3747
C3-LE	38.1922	30.4316	39.5945	28.0999	4.03071	6.27769	5.21773	24.5734	15.0211	10.3407	8.32007	9.43911	3.3572	2.92049
C4-LE	40.0059	23.9898	28.2185	26.8717	4.02151	8.14326	6.83127	17.8617	10.3569	9.27033	8.02897	9.57236	4.00394	4.13931
P3-LE	35.1453	27.9982	36.9331	19.5987	2.37265	2.86718	2.09306	25.9814	10.9517	7.19804	5.92651	6.47417	1.48969	1.37749
P4-LE	34.0469	22.9697	23.9159	17.1559	2.92995	4.06126	3.52667	16.8645	7.05135	5.81867	5.09254	6.24466	2.0094	2.05186
O1-LE	27.8733	20.6972	24.1052	14.1512	1.89983	2.2065	1.69415	17.2869	6.81829	5.16213	4.0349	4.95417	1.16054	1.04596
O2-LE	28.025	19.1109	16.6368	11.9316	1.91234	2.29416	1.8669	11.6382	4.99853	4.30651	3.3226	4.30253	1.18377	1.11039
F7-LE	33.3774	22.3838	26.6818	19.6292	3.53482	6.71206	5.83888	18.5962	8.08569	5.62582	6.18654	7.81689	3.36881	3.34326
F8-LE	24.2402	15.9838	13.6261	16.0872	4.33356	7.88823	7.4579	8.93079	4.69531	4.68089	4.95741	6.44891	3.74519	4.14304
T3-LE	30.6286	25.8551	40.6111	15.9335	2.29335	3.47475	2.72058	29.8889	10.7222	5.09438	5.24565	5.59347	1.71864	1.75611
T4-LE	21.7329	13.9377	15.1281	17.0205	6.14342	14.358	13.8123	10.3058	4.82233	5.10852	4.70974	7.20227	7.18114	7.17689
T5-LE	28.9469	25.9924	40.4829	15.5066	2.21931	3.14919	2.6538	30.8706	9.61231	5.13996	4.75911	5.60748	1.65114	1.49805
T6-LE	25.195	16.2715	16.8376	9.81212	2.29473	3.29856	3.20208	12.8483	3.98935	3.3151	2.92137	3.57564	1.5958	1.70275
Fz-LE	42.5198	30.8232	28.1535	24.6893	2.71338	3.3403	2.44281	16.6747	11.4788	8.4626	7.6236	8.60308	1.74639	1.5939
Cz-LE	66.4636	34.7101	30.8474	27.8709	2.61954	3.63087	2.55329	18.9148	11.9326	11.5747	8.02919	8.26698	1.86631	1.76457
Pz-LE	35.9952	27.1813	26.2437	17.9611	2.25538	2.88508	2.10498	18.1127	8.13109	6.69029	5.25007	6.02073	1.47843	1.40665

[truncated: 10 more sheets: Opsub26, Opsub27, Opsub28, Opsub29, Opsub30, Opsub31, Opsub33, Opsub34, Opsub35, Opsub36]
