# Supplementary material for: Characteristic changes in EEG spectral powers of patients with opioid-use disorder as compared with those with methamphetamine- and alcohol-use disorders
Source: PLoS One. 2021 Sep 10;16(9):e0248794. doi: 10.1371/journal.pone.0248794 (PMC8432824; doi:10.1371/journal.pone.0248794)
Supplement: S3 File — (XLS) [file pone.0248794.s003.xls]

## Sheet: Stsub2
FFT Absolute Power (uV Sq)
	Delta	Theta	Alpha	Beta	High Beta	Gamma	High Gamma	Alpha 1	Alpha 2	Beta 1	Beta 2	Beta 3	Gamma 1	Gamma 2
	1.0 - 4.0 Hz	4.0 - 8.0 Hz	8.0 - 12.0 Hz	12.0 - 25.0 Hz	25.0 - 30.0 Hz	30.0 - 40.0 Hz	40.0 - 50.0 Hz	8.0 - 10.0 Hz	10.0 - 12.0 Hz	12.0 - 15.0 Hz	15.0 - 18.0 Hz	18.0 - 25.0 Hz	30.0 - 35.0 Hz	35.0 - 40.0 Hz
FP1-LE	14.5317	24.7153	40.4586	12.9216	1.80079	1.91787	1.85188	36.3567	4.10185	3.87645	4.03625	5.00891	1.09746	0.820411
FP2-LE	18.8804	27.0997	42.4917	13.6087	2.13082	2.33609	2.63058	38.1988	4.29296	4.22334	4.29945	5.08587	1.32631	1.00978
F3-LE	14.0721	31.6802	45.4196	17.4138	2.04967	1.10006	1.66191	39.8767	5.54292	5.53956	5.82177	6.05245	0.718266	0.38179
F4-LE	16.2669	40.4103	56.5114	21.5136	2.16251	1.28419	2.16426	49.4308	7.08051	7.11309	7.33129	7.06922	0.876321	0.407867
C3-LE	8.11748	24.1972	39.2251	15.3024	1.38938	0.843462	1.74442	32.2927	6.93237	5.16296	5.58347	4.55603	0.524287	0.319174
C4-LE	14.0279	40.254	59.4075	23.7671	1.97246	1.08704	1.67606	51.0225	8.38502	7.75395	8.68256	7.33057	0.725604	0.361436
P3-LE	9.73837	30.3981	104.798	22.9759	1.79398	1.54608	2.03882	90.021	14.7771	7.5196	8.49095	6.96537	0.91891	0.627166
P4-LE	11.4104	40.3766	107.786	25.4743	1.85939	1.16259	2.05891	92.7692	15.0166	7.9988	9.6217	7.85381	0.748031	0.414561
O1-LE	10.3787	33.4733	140.506	26.6612	3.55898	4.60927	4.50425	124.204	16.3029	7.63755	9.49093	9.53275	2.49084	2.11843
O2-LE	11.183	34.4897	144.88	25.7317	2.45617	1.9778	2.39198	127.143	17.7374	6.99761	9.70242	9.0317	1.15758	0.820221
F7-LE	7.06122	14.007	21.9595	7.87123	1.01588	0.669433	0.932904	18.8595	3.1	2.62333	2.28886	2.95904	0.380087	0.289346
F8-LE	10.2294	22.6507	28.7495	12.5304	1.38627	0.850867	1.82943	24.8811	3.86839	4.05518	3.84806	4.62714	0.535541	0.315326
T3-LE	3.65581	8.01599	15.5721	6.46226	0.724854	0.596056	1.64286	12.6327	2.93937	2.35424	2.05319	2.05482	0.335447	0.260609
T4-LE	6.33561	12.858	24.8793	11.471	1.37674	2.27307	3.74812	20.4142	4.46514	3.56502	3.56055	4.34542	1.02865	1.24443
T5-LE	8.10357	30.455	82.5701	16.5258	1.71447	2.04188	2.06892	74.8337	7.7364	5.76035	6.11602	4.64948	1.10671	0.935167
T6-LE	9.63837	32.0768	104.422	17.8317	1.28841	0.91585	1.79677	93.311	11.1106	5.83131	7.03336	4.96707	0.567312	0.348538
Fz-LE	16.645	42.0673	61.5631	21.5346	2.14014	1.27519	2.06802	54.3312	7.23195	7.04685	7.56608	6.92166	0.867359	0.407832
Cz-LE	18.6127	51.1452	76.6636	29.7841	2.82746	1.42437	1.06793	66.2063	10.4573	9.35255	10.6671	9.76448	0.95757	0.466803
Pz-LE	16.2802	42.3594	110.625	28.5761	2.22335	1.62826	2.45773	92.5928	18.0317	9.70064	10.5553	8.3202	0.994252	0.634003

## Sheet: Stsub3
FFT Absolute Power (uV Sq)
	Delta	Theta	Alpha	Beta	High Beta	Gamma	High Gamma	Alpha 1	Alpha 2	Beta 1	Beta 2	Beta 3	Gamma 1	Gamma 2
	1.0 - 4.0 Hz	4.0 - 8.0 Hz	8.0 - 12.0 Hz	12.0 - 25.0 Hz	25.0 - 30.0 Hz	30.0 - 40.0 Hz	40.0 - 50.0 Hz	8.0 - 10.0 Hz	10.0 - 12.0 Hz	12.0 - 15.0 Hz	15.0 - 18.0 Hz	18.0 - 25.0 Hz	30.0 - 35.0 Hz	35.0 - 40.0 Hz
FP1-LE	20.9425	8.69305	3.18554	4.58944	1.07953	0.753715	3.31766	1.70166	1.48388	1.72556	1.05119	1.81269	0.447026	0.306689
FP2-LE	20.3975	8.78708	3.17679	5.04822	0.797061	0.679893	1.15981	1.6597	1.51709	1.78453	1.28258	1.98112	0.396083	0.28381
F3-LE	16.7557	10.2389	4.01519	5.43258	1.05696	0.864845	6.45101	2.11361	1.90158	2.04437	1.1868	2.20142	0.498409	0.366436
F4-LE	50.798	12.5546	4.13728	6.05252	1.06096	0.5926	5.54095	2.2347	1.90258	2.07768	1.4944	2.48044	0.365924	0.226676
C3-LE	14.3171	8.43192	3.82004	5.26612	1.3196	0.558383	9.49038	1.95012	1.86992	2.09624	1.17708	1.9928	0.34323	0.215153
C4-LE	16.7072	9.53884	4.14005	5.66685	1.57854	0.560902	9.83147	2.24565	1.8944	1.96623	1.36708	2.33353	0.35463	0.206273
P3-LE	14.674	7.8841	3.99855	5.8172	1.15443	0.456806	7.63069	2.00412	1.99443	2.60635	1.30253	1.90832	0.281855	0.174951
P4-LE	12.557	8.26609	4.3004	5.26133	1.37059	0.459285	9.28884	2.3078	1.9926	2.09839	1.31364	1.8493	0.289024	0.170261
O1-LE	13.0478	7.78057	3.53074	4.96728	1.03916	0.382056	6.34086	1.85303	1.67771	2.18339	1.20782	1.57607	0.252141	0.129915
O2-LE	17.8049	12.6674	3.78216	4.64449	0.74487	0.392973	3.18169	1.91283	1.86933	1.96688	1.1109	1.56671	0.253451	0.139521
F7-LE	11.3724	5.63464	2.12476	2.75008	0.982454	0.496937	7.1959	1.13385	0.990908	1.06485	0.628014	1.05723	0.277389	0.219548
F8-LE	20.4007	7.96422	3.1612	4.2282	1.12072	0.555196	6.90608	1.63018	1.53102	1.56519	1.10858	1.55443	0.328933	0.226262
T3-LE	6.98974	3.68987	2.32998	2.72514	0.86107	0.278902	7.11993	1.19553	1.13445	1.19153	0.715394	0.818221	0.154162	0.12474
T4-LE	9.789	3.9184	2.52274	2.76026	0.659912	0.307922	4.35187	1.3059	1.21684	1.05879	0.867762	0.833706	0.187446	0.120476
T5-LE	9.27496	4.78991	2.94449	4.37678	0.963399	0.327353	6.95313	1.51788	1.42661	1.97389	1.07661	1.32628	0.199041	0.128312
T6-LE	10.1342	5.47964	3.0814	3.62296	0.735212	0.377408	4.33673	1.6317	1.4497	1.46147	0.962905	1.19858	0.236737	0.140671
Fz-LE	21.3052	12.8835	4.744	6.55842	1.3492	0.641291	8.33303	2.47346	2.27054	2.37213	1.4778	2.70849	0.389168	0.252123
Cz-LE	23.3462	12.9914	5.10013	7.40426	1.62773	0.67105	8.46423	2.67445	2.42568	2.66097	1.58309	3.1602	0.424346	0.246704
Pz-LE	15.7331	9.59385	4.72583	6.0454	1.42349	0.485152	9.37926	2.50974	2.21608	2.44759	1.41463	2.18318	0.304413	0.180739

## Sheet: Stsub6
FFT Absolute Power (uV Sq)
	Delta	Theta	Alpha	Beta	High Beta	Gamma	High Gamma	Alpha 1	Alpha 2	Beta 1	Beta 2	Beta 3	Gamma 1	Gamma 2
	1.0 - 4.0 Hz	4.0 - 8.0 Hz	8.0 - 12.0 Hz	12.0 - 25.0 Hz	25.0 - 30.0 Hz	30.0 - 40.0 Hz	40.0 - 50.0 Hz	8.0 - 10.0 Hz	10.0 - 12.0 Hz	12.0 - 15.0 Hz	15.0 - 18.0 Hz	18.0 - 25.0 Hz	30.0 - 35.0 Hz	35.0 - 40.0 Hz
FP1-LE	28.1757	8.57152	5.3441	6.79588	1.0862	1.58056	1.28724	2.81644	2.52766	2.73474	1.68919	2.37196	0.83984	0.740715
FP2-LE	37.2026	12.5518	5.94182	7.46711	1.12322	1.46482	1.13741	3.39427	2.54756	3.20548	1.70966	2.55197	0.808468	0.656354
F3-LE	16.4544	6.80408	4.57173	7.43724	1.77929	2.89056	3.0916	2.34832	2.22341	2.99248	1.97405	2.47071	1.39335	1.49721
F4-LE	10.8296	4.93425	4.25679	6.5868	1.26835	2.20303	2.19599	2.29366	1.96313	2.66442	1.61966	2.30272	1.10613	1.0969
C3-LE	9.05557	4.2338	4.39569	5.41017	1.14743	1.94959	2.03168	2.07303	2.32266	2.50033	1.2789	1.63094	0.863863	1.08573
C4-LE	8.71093	4.30894	5.33418	5.72633	1.08557	2.55028	2.50811	2.78035	2.55383	2.49587	1.26098	1.96948	1.28272	1.26756
P3-LE	8.27755	5.09132	4.31525	4.41262	0.632742	0.976076	0.897849	2.13958	2.17568	2.2703	0.932101	1.21021	0.467946	0.50813
P4-LE	7.54552	5.43886	4.87223	3.89009	0.536386	0.873324	0.784771	2.95004	1.92219	1.81574	0.869621	1.20473	0.435624	0.437701
O1-LE	5.36723	4.36627	2.26723	3.22834	0.801412	1.47476	1.36403	1.3125	0.954733	1.19836	0.75102	1.27896	0.688805	0.78595
O2-LE	7.98881	4.94755	2.52887	2.93154	0.685559	1.19214	1.08857	1.51151	1.01736	1.06212	0.691143	1.17828	0.613933	0.578205
F7-LE	8.23409	3.43305	3.02073	6.405	2.21232	4.10599	4.74834	1.50072	1.52001	2.55753	1.67017	2.17729	2.05422	2.05177
F8-LE	6.80039	3.21263	3.12968	4.25093	0.974264	1.65359	1.74673	1.66875	1.46094	1.55005	1.06836	1.63252	0.88328	0.770305
T3-LE	5.94854	2.80978	2.75987	4.50122	1.92789	2.99751	3.07577	1.14074	1.61913	1.76289	0.973534	1.76479	1.22853	1.76898
T4-LE	6.44976	2.75167	2.99012	3.24883	0.911773	1.7676	1.66289	1.67212	1.318	1.20025	0.676873	1.37171	0.916788	0.850816
T5-LE	16.8639	9.89038	5.42215	7.21982	1.47558	2.27656	1.59559	2.95878	2.46337	2.78098	1.66677	2.77206	1.17692	1.09964
T6-LE	4.21616	3.38115	2.70003	2.39868	0.391749	0.714572	0.614747	1.53154	1.16848	1.05	0.544255	0.804419	0.365853	0.348719
Fz-LE	13.1041	6.40533	4.72263	6.80909	1.06037	1.49665	1.30452	2.48567	2.23696	2.82561	1.67816	2.30532	0.779879	0.716767
Cz-LE	11.5893	5.40999	5.49546	5.73295	0.782492	1.30113	1.1838	2.90568	2.58979	2.65615	1.43486	1.64194	0.634975	0.666152
Pz-LE	10.9423	6.7358	5.94385	5.15197	0.612996	0.990247	0.854179	3.3616	2.58225	2.57639	1.08669	1.48889	0.477138	0.513109

## Sheet: Stsub7
FFT Absolute Power (uV Sq)
	Delta	Theta	Alpha	Beta	High Beta	Gamma	High Gamma	Alpha 1	Alpha 2	Beta 1	Beta 2	Beta 3	Gamma 1	Gamma 2
	1.0 - 4.0 Hz	4.0 - 8.0 Hz	8.0 - 12.0 Hz	12.0 - 25.0 Hz	25.0 - 30.0 Hz	30.0 - 40.0 Hz	40.0 - 50.0 Hz	8.0 - 10.0 Hz	10.0 - 12.0 Hz	12.0 - 15.0 Hz	15.0 - 18.0 Hz	18.0 - 25.0 Hz	30.0 - 35.0 Hz	35.0 - 40.0 Hz
FP1-LE	8.36596	5.38198	2.52862	3.24328	0.894547	0.7781	1.91477	1.64382	0.884807	0.980189	0.747214	1.51587	0.439824	0.338276
FP2-LE	9.82102	5.19897	2.85282	3.66237	0.914097	0.959523	2.05676	1.67716	1.17566	1.16583	0.793112	1.70343	0.541749	0.417774
F3-LE	10.0558	8.0673	3.06874	4.40851	1.54348	1.6364	4.05296	1.9911	1.07763	1.16245	0.946502	2.29955	0.825254	0.811141
F4-LE	8.10326	7.79263	3.36351	4.29519	1.35554	1.1234	3.8816	2.1923	1.17121	1.26135	0.93362	2.10022	0.578956	0.544447
C3-LE	6.52634	5.76959	2.73906	4.73914	2.21249	3.00739	5.84598	1.5201	1.21896	1.38901	0.962406	2.38772	1.51662	1.49077
C4-LE	7.91981	7.2759	3.23721	4.30421	1.37785	0.903158	3.55758	1.8397	1.39752	1.63934	0.867548	1.79732	0.533636	0.369522
P3-LE	7.28037	5.8403	3.83795	4.70478	1.12207	1.11099	4.25017	1.71806	2.1199	2.05049	0.888606	1.76569	0.599112	0.511875
P4-LE	6.88652	6.35496	4.18965	4.86967	0.997818	0.697018	3.56332	1.66138	2.52827	2.34584	0.910921	1.61291	0.402129	0.294889
O1-LE	6.38188	5.31556	4.2346	4.63136	0.813795	0.619688	3.8802	1.79695	2.43765	2.27079	0.952751	1.40783	0.338097	0.281591
O2-LE	7.09971	5.42651	4.18503	4.37185	0.764675	0.589633	2.80487	1.68075	2.50427	2.15837	0.945832	1.26764	0.326179	0.263454
F7-LE	7.22896	5.01463	1.96742	4.05329	1.58944	1.7301	4.77716	1.11389	0.853528	1.01385	0.840373	2.19907	0.84174	0.888358
F8-LE	9.55544	5.4688	2.83483	3.99929	1.20293	1.09979	3.45643	1.71387	1.12095	1.21913	0.917772	1.86239	0.584509	0.51528
T3-LE	5.18417	3.56915	1.71956	3.24695	0.931143	1.24042	3.77984	0.894782	0.824778	1.09519	0.727228	1.42453	0.599673	0.640748
T4-LE	5.74419	4.72174	2.22187	3.16909	0.656581	0.569496	2.29264	1.22922	0.992653	1.35404	0.657138	1.15792	0.336702	0.232793
T5-LE	4.4043	4.09963	2.213	3.35363	0.670935	0.561687	3.28356	1.02738	1.18562	1.53721	0.681935	1.13448	0.304577	0.25711
T6-LE	5.2836	5.01336	2.70956	3.64733	0.712739	0.598665	2.82718	1.11675	1.59281	1.7314	0.746626	1.1693	0.35342	0.245245
Fz-LE	9.35339	9.31889	3.58338	4.08585	1.12791	0.978934	2.75041	2.4236	1.15978	1.24574	0.885158	1.95495	0.539862	0.439072
Cz-LE	12.066	9.43621	4.07479	4.43898	1.45297	1.28267	3.26621	2.60426	1.47053	1.54654	0.957288	1.93516	0.779034	0.503636
Pz-LE	9.42799	7.37801	4.39041	4.73363	0.98711	0.825502	2.59323	2.1326	2.25781	2.046	0.931819	1.75581	0.471136	0.354366

## Sheet: Stsub9
FFT Absolute Power (uV Sq)
	Delta	Theta	Alpha	Beta	High Beta	Gamma	High Gamma	Alpha 1	Alpha 2	Beta 1	Beta 2	Beta 3	Gamma 1	Gamma 2
	1.0 - 4.0 Hz	4.0 - 8.0 Hz	8.0 - 12.0 Hz	12.0 - 25.0 Hz	25.0 - 30.0 Hz	30.0 - 40.0 Hz	40.0 - 50.0 Hz	8.0 - 10.0 Hz	10.0 - 12.0 Hz	12.0 - 15.0 Hz	15.0 - 18.0 Hz	18.0 - 25.0 Hz	30.0 - 35.0 Hz	35.0 - 40.0 Hz
FP1-LE	9.67916	5.06682	3.58708	3.79926	1.73118	1.71061	0.968633	1.85306	1.73401	1.20987	0.691048	1.89834	1.19045	0.520154
FP2-LE	9.46171	5.11771	3.63314	3.24675	0.719566	0.848358	0.479658	1.88961	1.74354	1.17133	0.625272	1.45015	0.526947	0.321411
F3-LE	13.3726	8.3562	5.50636	4.84867	0.783954	0.764743	0.375416	2.70826	2.79811	1.75455	0.880778	2.21334	0.494208	0.270536
F4-LE	13.7107	8.14974	5.83935	4.50921	0.794301	0.732022	0.38403	3.06438	2.77497	1.64582	0.866144	1.99725	0.46436	0.267662
C3-LE	13.183	9.61635	7.21243	5.80622	0.770348	0.774193	0.372524	3.22659	3.98584	2.35376	1.10201	2.35044	0.497024	0.277169
C4-LE	10.5621	7.76169	5.7296	5.06825	0.881785	0.700154	0.32065	2.87612	2.85348	1.89179	0.982738	2.19372	0.435005	0.265149
P3-LE	18.0312	10.0644	8.89599	7.06724	0.820638	0.829714	0.451877	3.6208	5.27519	3.50272	1.38276	2.18175	0.493332	0.336381
P4-LE	14.1167	8.35967	7.18841	6.46354	0.888491	0.845101	0.439972	3.10801	4.0804	3.04311	1.21477	2.20566	0.504537	0.340564
O1-LE	13.5281	8.70841	7.65934	7.1097	0.702398	0.728374	0.412781	3.42253	4.2368	3.57838	1.54878	1.98254	0.444974	0.2834
O2-LE	14.6111	8.363	6.80415	5.97095	0.750008	0.779497	0.483799	3.35659	3.44756	2.97959	1.17319	1.81817	0.458873	0.320625
F7-LE	12.5308	5.64661	3.27254	3.38911	0.687505	0.754269	0.417791	1.72441	1.54813	1.15189	0.741668	1.49556	0.454858	0.299411
F8-LE	10.024	4.49876	3.33832	2.60565	0.477973	0.553443	0.333039	1.92664	1.41168	0.908921	0.579355	1.11738	0.329372	0.224071
T3-LE	11.4214	6.98449	4.11505	3.78988	0.614638	0.72297	0.455009	2.14979	1.96525	1.49618	0.89665	1.39704	0.412269	0.310701
T4-LE	12.0031	5.21587	3.98244	3.04776	0.478624	0.578949	0.349795	2.2193	1.76314	1.25665	0.673218	1.11788	0.329722	0.249228
T5-LE	13.2041	8.97944	5.93963	5.80298	0.62337	0.671456	0.390486	2.8661	3.07353	2.60003	1.39948	1.80347	0.400583	0.270873
T6-LE	11.2353	5.87952	6.32678	4.62364	0.630638	0.698409	0.423154	3.0126	3.31418	2.29819	0.865553	1.4599	0.422748	0.275661
Fz-LE	14.7502	9.7465	6.08579	4.92509	0.796542	0.745307	0.355546	3.17588	2.90992	1.82959	0.902914	2.19259	0.487729	0.257578
Cz-LE	19.0157	14.8889	7.43797	9.4434	1.91559	1.11529	0.4508	4.0184	3.41957	2.73709	1.54421	5.1621	0.734419	0.380867
Pz-LE	19.2584	11.3001	9.18009	8.10291	1.16654	0.967807	0.497475	3.86921	5.31088	3.79297	1.41289	2.89705	0.597546	0.37026

## Sheet: Stsub10
FFT Absolute Power (uV Sq)
	Delta	Theta	Alpha	Beta	High Beta	Gamma	High Gamma	Alpha 1	Alpha 2	Beta 1	Beta 2	Beta 3	Gamma 1	Gamma 2
	1.0 - 4.0 Hz	4.0 - 8.0 Hz	8.0 - 12.0 Hz	12.0 - 25.0 Hz	25.0 - 30.0 Hz	30.0 - 40.0 Hz	40.0 - 50.0 Hz	8.0 - 10.0 Hz	10.0 - 12.0 Hz	12.0 - 15.0 Hz	15.0 - 18.0 Hz	18.0 - 25.0 Hz	30.0 - 35.0 Hz	35.0 - 40.0 Hz
FP1-LE	9.86439	6.89221	12.354	9.57771	2.30321	2.58461	2.14456	6.74726	5.60669	1.80909	2.0146	5.75402	1.3875	1.19711
FP2-LE	9.69998	7.27577	12.3147	10.4232	2.23503	1.64867	1.33321	6.95462	5.36013	1.86527	2.07549	6.48248	0.922526	0.726144
F3-LE	6.65325	6.67859	15.1814	12.8145	3.25217	6.12815	6.28838	7.85907	7.32237	2.78234	2.64313	7.38903	3.1743	2.95385
F4-LE	8.7906	8.16874	15.6415	12.6156	2.73862	2.49803	2.25914	8.88834	6.75319	3.01068	2.48743	7.11753	1.46449	1.03354
C3-LE	5.69903	4.79121	16.1506	12.9977	1.55922	5.11256	3.57409	7.25758	8.89298	4.17695	2.55053	6.2702	2.40952	2.70304
C4-LE	6.66663	6.07102	19.1689	14.455	1.43389	1.26931	0.83397	9.05069	10.1182	6.74739	2.28404	5.42359	0.758789	0.510517
P3-LE	6.05916	4.43286	19.8783	13.4734	0.985218	0.969639	0.618352	6.7122	13.1661	7.8571	1.71787	3.89847	0.558221	0.411419
P4-LE	7.46432	5.77709	25.5207	17.9871	1.28533	1.13241	0.664024	9.70288	15.8178	10.1597	2.24648	5.58085	0.688477	0.443936
O1-LE	6.61953	5.32265	23.427	12.5542	0.949592	0.918313	0.542383	9.28384	14.1431	6.52602	1.71412	4.31402	0.528234	0.390079
O2-LE	6.33534	5.25457	26.007	12.4127	1.17508	1.00745	0.556162	11.8844	14.1226	5.64689	1.88707	4.87871	0.602058	0.405397
F7-LE	7.46392	6.21522	11.4309	24.9024	7.52565	20.0291	19.4166	5.73571	5.69517	3.78016	6.12922	14.993	9.40915	10.6199
F8-LE	8.50882	5.93939	10.7093	11.4949	2.34708	2.15201	1.92535	6.38292	4.32641	2.15573	2.38908	6.95007	1.14156	1.01045
T3-LE	4.06013	2.31929	5.9471	5.47234	1.07406	2.20608	1.97668	2.90446	3.04264	1.34479	1.30574	2.82181	1.14921	1.05687
T4-LE	6.33516	4.63277	14.6091	8.56731	1.12432	1.3649	0.969381	8.58531	6.02378	2.6924	1.91058	3.96433	0.797923	0.566978
T5-LE	3.22081	2.81183	9.94279	5.84961	0.523605	0.539359	0.371622	4.61466	5.32813	2.45706	1.0518	2.34076	0.298078	0.241281
T6-LE	6.92929	6.61904	48.437	15.9514	1.30021	1.2176	0.622865	23.9518	24.4852	6.27879	2.73987	6.93276	0.757871	0.45973
Fz-LE	7.67833	8.89352	18.4465	12.1153	2.17245	2.05185	1.60993	9.90224	8.54422	2.98572	2.25342	6.87612	1.19016	0.861691
Cz-LE	8.38505	7.58563	27.4591	15.9792	1.76618	1.86052	1.07544	12.3906	15.0685	7.12153	2.41477	6.44292	1.17568	0.684836
Pz-LE	9.21688	6.95486	32.4614	19.581	1.33733	1.29124	0.803876	11.7	20.7614	11.3925	2.42796	5.76059	0.76979	0.52145

## Sheet: Stsub11
FFT Absolute Power (uV Sq)
	Delta	Theta	Alpha	Beta	High Beta	Gamma	High Gamma	Alpha 1	Alpha 2	Beta 1	Beta 2	Beta 3	Gamma 1	Gamma 2
	1.0 - 4.0 Hz	4.0 - 8.0 Hz	8.0 - 12.0 Hz	12.0 - 25.0 Hz	25.0 - 30.0 Hz	30.0 - 40.0 Hz	40.0 - 50.0 Hz	8.0 - 10.0 Hz	10.0 - 12.0 Hz	12.0 - 15.0 Hz	15.0 - 18.0 Hz	18.0 - 25.0 Hz	30.0 - 35.0 Hz	35.0 - 40.0 Hz
FP1-LE	22.919	52.5307	60.5111	9.42008	0.873821	1.08444	0.718192	54.0193	6.49182	2.93736	3.16145	3.32127	0.610892	0.473547
FP2-LE	25.5992	61.6611	67.6718	10.3164	0.957744	1.01137	0.642606	60.3514	7.32039	3.37987	3.4095	3.52706	0.616777	0.394594
F3-LE	24.8244	61.6279	61.5555	13.6465	1.05372	1.18711	0.735425	53.4537	8.10181	4.03252	4.77173	4.84223	0.682639	0.504472
F4-LE	31.9778	73.8653	70.0905	14.3929	1.23817	1.17867	0.640436	61.0077	9.08277	4.63628	4.54187	5.21471	0.722113	0.456551
C3-LE	23.7857	55.5618	64.939	14.2898	1.1657	1.11336	0.691184	54.0721	10.8669	4.89189	4.86483	4.53306	0.65893	0.454432
C4-LE	28.3293	62.0594	66.2188	15.8303	1.15834	1.05772	0.612555	56.5105	9.70827	5.7359	5.12786	4.96654	0.631298	0.426424
P3-LE	36.7692	83.2577	159.921	19.4131	1.3955	1.15443	0.769446	141.546	18.3757	8.21272	5.89552	5.30482	0.652168	0.502266
P4-LE	34.5844	79.2834	120.572	17.6807	1.22396	1.06525	0.656797	106.068	14.5041	7.39617	5.28325	5.00129	0.625864	0.439382
O1-LE	48.4465	76.3728	172.503	20.8037	1.51234	1.2607	0.787725	146.94	25.5632	9.48242	5.31035	6.01091	0.718464	0.542233
O2-LE	52.9846	81.4872	144.995	20.566	1.54613	1.25981	0.768745	122.153	22.8425	9.69146	5.24513	5.62943	0.706542	0.55327
F7-LE	25.7681	32.4476	35.4477	7.35901	0.868596	1.1194	0.882359	31.449	3.9987	2.33364	2.36879	2.65658	0.606921	0.512482
F8-LE	28.8022	40.8403	42.4233	9.06721	1.10814	1.05849	0.67948	37.0063	5.41706	2.98305	2.81398	3.27018	0.645582	0.412904
T3-LE	18.2944	29.3884	33.0017	7.1413	0.686091	0.760461	0.641753	27.2599	5.74177	2.80793	2.11097	2.2224	0.415104	0.345357
T4-LE	16.6856	24.7056	26.4777	8.64094	1.19662	1.67219	1.40059	21.9803	4.49746	3.19829	2.65206	2.79058	0.930053	0.742135
T5-LE	38.7	105.488	218.967	18.9094	1.35274	1.12798	0.773534	196.58	22.3874	7.9674	5.74054	5.20151	0.650443	0.47754
T6-LE	31.3761	78.6233	116.748	14.9766	1.03974	0.909676	0.69487	104.039	12.7091	6.6838	4.58275	3.71008	0.490955	0.418721
Fz-LE	25.8963	76.8184	74.6702	14.4377	1.04043	1.14002	0.648171	65.1045	9.56572	4.59574	4.78184	5.06015	0.677373	0.462648
Cz-LE	32.1823	72.4263	76.7521	16.8583	1.59189	1.37095	0.740666	65.3981	11.354	5.63587	5.12083	6.10162	0.854534	0.516412
Pz-LE	36.537	85.1785	137.646	19.1816	1.44328	1.22026	0.764017	119.732	17.9149	7.73295	5.71757	5.73107	0.703932	0.516332

## Sheet: Stsub13
FFT Absolute Power (uV Sq)
	Delta	Theta	Alpha	Beta	High Beta	Gamma	High Gamma	Alpha 1	Alpha 2	Beta 1	Beta 2	Beta 3	Gamma 1	Gamma 2
	1.0 - 4.0 Hz	4.0 - 8.0 Hz	8.0 - 12.0 Hz	12.0 - 25.0 Hz	25.0 - 30.0 Hz	30.0 - 40.0 Hz	40.0 - 50.0 Hz	8.0 - 10.0 Hz	10.0 - 12.0 Hz	12.0 - 15.0 Hz	15.0 - 18.0 Hz	18.0 - 25.0 Hz	30.0 - 35.0 Hz	35.0 - 40.0 Hz
FP1-LE	23.1378	15.7099	13.264	6.39457	0.856598	1.27921	1.01743	4.9996	8.26445	2.39098	1.27852	2.72506	0.650435	0.628777
FP2-LE	23.6244	15.7164	12.8247	6.40074	0.757428	1.17613	0.956393	4.99274	7.83193	2.33771	1.35599	2.70704	0.596908	0.579226
F3-LE	14.2276	17.2656	14.8343	7.77072	0.94573	1.24473	1.0212	5.19266	9.64164	2.89817	1.51573	3.35682	0.660384	0.58435
F4-LE	15.0545	16.6568	13.4479	8.22532	0.893204	1.18837	0.971626	4.88691	8.56099	2.97243	1.70008	3.55281	0.637828	0.550543
C3-LE	12.0008	12.5382	20.6787	10.9311	0.958078	1.42577	1.14822	5.47994	15.1988	5.25098	1.74305	3.93709	0.781494	0.644273
C4-LE	11.6757	12.8936	29.0223	13.8229	1.0178	1.36751	1.15376	6.07345	22.9489	7.25251	2.16407	4.40629	0.743529	0.623978
P3-LE	12.3566	11.9365	49.9782	23.3546	1.31774	1.8253	1.41329	12.0704	37.9079	13.3145	3.29086	6.74925	1.02014	0.805156
P4-LE	12.3317	14.1382	84.9192	32.0698	1.5039	1.72643	1.34619	12.7066	72.2126	21.0192	3.93925	7.11133	0.954823	0.771611
O1-LE	12.3816	11.3342	64.6496	29.9552	2.32604	3.28662	2.87815	16.7956	47.854	16.6412	4.74416	8.56987	1.73306	1.55356
O2-LE	11.0946	11.8184	57.7139	23.332	1.73325	2.26319	1.96419	10.4275	47.2864	14.4504	3.36919	5.51241	1.18449	1.0787
F7-LE	19.1327	11.1778	9.92422	5.96391	1.11291	1.6126	1.37864	3.2037	6.72052	2.08648	1.2475	2.62994	0.832815	0.779789
F8-LE	12.5044	8.36017	7.59726	5.04692	0.677134	1.09693	0.897359	2.83181	4.76545	1.784	1.04683	2.21609	0.625976	0.470953
T3-LE	7.70082	6.26899	9.86426	8.07497	1.78362	3.4157	2.82403	2.67507	7.18918	3.17831	1.54329	3.35338	1.80234	1.61336
T4-LE	6.494	5.24003	11.7222	7.97862	1.63233	3.66153	3.01519	2.51668	9.20547	3.16564	1.42221	3.39077	1.98392	1.67762
T5-LE	8.94957	8.60581	32.7222	18.0164	1.25279	1.83129	1.53666	9.21008	23.5121	9.10496	3.27222	5.63927	0.974249	0.857036
T6-LE	10.1393	11.3921	68.2896	25.1236	1.23403	1.73209	1.27958	13.5792	54.7104	14.8016	3.44554	6.8765	0.95668	0.775409
Fz-LE	16.1389	20.5287	16.2042	8.76788	0.94796	1.27695	1.08713	6.01821	10.186	3.25951	1.78597	3.7224	0.66198	0.614967
Cz-LE	14.1568	14.5023	23.6082	12.468	1.02324	1.46015	1.22476	5.80771	17.8005	6.18443	1.98233	4.30121	0.769596	0.690557
Pz-LE	13.7404	13.6663	64.1502	27.5116	1.45737	1.8226	1.40901	11.2709	52.8793	17.0871	3.45725	6.96728	1.0223	0.800302

## Sheet: Stsub14
FFT Absolute Power (uV Sq)
	Delta	Theta	Alpha	Beta	High Beta	Gamma	High Gamma	Alpha 1	Alpha 2	Beta 1	Beta 2	Beta 3	Gamma 1	Gamma 2
	1.0 - 4.0 Hz	4.0 - 8.0 Hz	8.0 - 12.0 Hz	12.0 - 25.0 Hz	25.0 - 30.0 Hz	30.0 - 40.0 Hz	40.0 - 50.0 Hz	8.0 - 10.0 Hz	10.0 - 12.0 Hz	12.0 - 15.0 Hz	15.0 - 18.0 Hz	18.0 - 25.0 Hz	30.0 - 35.0 Hz	35.0 - 40.0 Hz
FP1-LE	9.33043	4.04057	5.63007	3.65393	0.723875	1.12486	0.824627	2.62065	3.00942	1.40923	0.881619	1.36308	0.617018	0.507839
FP2-LE	15.5114	5.53464	6.11491	3.95119	0.728894	1.07504	0.780442	2.87734	3.23757	1.54751	0.92604	1.47765	0.620778	0.454267
F3-LE	6.91324	4.29303	6.96858	4.04045	0.789158	0.845095	0.538971	3.3876	3.58098	1.5052	0.989033	1.54621	0.459905	0.38519
F4-LE	9.82841	5.39715	7.11264	4.76487	0.722065	0.873385	0.569073	3.29703	3.8156	1.80803	1.18134	1.7755	0.490579	0.382806
C3-LE	5.50207	4.00788	7.41796	4.03317	0.827668	0.735009	0.463429	3.15757	4.2604	1.5959	0.977502	1.45977	0.404756	0.330252
C4-LE	5.84889	4.32541	8.43574	4.70477	0.635288	0.663073	0.434889	3.14846	5.28728	2.27066	0.999346	1.43476	0.362056	0.301017
P3-LE	4.94097	3.64879	11.2936	6.6609	0.616046	0.637268	0.403238	3.5681	7.72553	3.80936	1.27042	1.58111	0.342053	0.295215
P4-LE	5.19652	3.85198	14.0209	8.26472	0.573942	0.644751	0.403273	3.46904	10.5518	5.51132	1.19979	1.5536	0.352156	0.292594
O1-LE	4.58582	3.56523	21.2796	14.7029	0.553603	0.638231	0.404054	4.58125	16.6984	11.1867	1.63767	1.87854	0.356448	0.281783
O2-LE	5.08093	3.74934	24.0085	15.1649	0.597825	0.705471	0.416951	4.86551	19.143	11.3627	1.57702	2.22513	0.391599	0.313872
F7-LE	7.93992	2.96263	3.99894	2.95106	0.825395	1.26672	0.948897	1.85417	2.14477	1.00009	0.707201	1.24377	0.675541	0.591175
F8-LE	10.7472	3.91853	4.98568	3.37111	0.592729	0.854832	0.687809	2.24108	2.7446	1.34616	0.71413	1.31082	0.448998	0.405834
T3-LE	3.38024	1.97727	3.70548	2.70003	0.564125	0.703813	0.648295	1.56651	2.13898	1.02666	0.590361	1.083	0.352247	0.351566
T4-LE	3.77263	2.3201	5.31428	2.87794	0.428897	0.626928	0.541115	2.07159	3.24268	1.40273	0.55509	0.92012	0.304259	0.32267
T5-LE	3.32144	2.35322	7.54725	5.14162	0.438325	0.506064	0.370867	2.3588	5.18845	3.13084	0.877025	1.13376	0.267299	0.238766
T6-LE	3.77522	2.48185	10.7541	6.24574	0.457654	0.679472	0.508998	2.41109	8.343	4.37737	0.751163	1.11721	0.345814	0.333658
Fz-LE	8.4659	5.46415	8.41985	4.47941	0.754003	0.8151	0.521225	4.05825	4.36161	1.73692	1.08083	1.66166	0.446258	0.368842
Cz-LE	7.81771	6.38533	11.2239	5.71267	1.03339	0.934813	0.511115	4.74526	6.47859	2.50124	1.33143	1.87999	0.532726	0.402087
Pz-LE	6.80143	5.16914	16.3106	8.9723	0.76018	0.800543	0.480071	4.57353	11.7371	5.37855	1.63323	1.96053	0.444367	0.356176

## Sheet: Stsub16
FFT Absolute Power (uV Sq)
	Delta	Theta	Alpha	Beta	High Beta	Gamma	High Gamma	Alpha 1	Alpha 2	Beta 1	Beta 2	Beta 3	Gamma 1	Gamma 2
	1.0 - 4.0 Hz	4.0 - 8.0 Hz	8.0 - 12.0 Hz	12.0 - 25.0 Hz	25.0 - 30.0 Hz	30.0 - 40.0 Hz	40.0 - 50.0 Hz	8.0 - 10.0 Hz	10.0 - 12.0 Hz	12.0 - 15.0 Hz	15.0 - 18.0 Hz	18.0 - 25.0 Hz	30.0 - 35.0 Hz	35.0 - 40.0 Hz
FP1-LE	20.9721	6.61086	5.54714	9.18749	2.29511	2.05951	0.51579	2.95662	2.59052	2.00089	1.97519	5.21141	1.56825	0.491256
FP2-LE	15.6402	6.64299	6.02095	10.5016	2.77222	2.59487	0.480106	3.26193	2.75902	2.35795	2.23293	5.91069	2.11246	0.482415
F3-LE	11.439	8.28205	8.44771	18.6207	6.63973	5.9168	0.635738	4.36336	4.08436	3.10174	3.5463	11.9727	4.95678	0.96002
F4-LE	12.4892	9.68578	9.65626	21.1886	8.70072	7.37034	0.661621	5.47034	4.18592	3.70081	3.69534	13.7925	6.32343	1.04691
C3-LE	8.85244	7.61401	10.1592	13.7006	2.90732	2.51363	0.470136	5.27531	4.88387	3.90599	3.45261	6.34197	1.95979	0.553838
C4-LE	10.653	8.29976	10.2015	14.7797	3.62555	3.1239	0.521937	5.23454	4.96701	4.48605	3.73856	6.55507	2.4785	0.645405
P3-LE	9.07651	7.77552	11.4055	11.3627	1.61844	1.44961	0.380151	6.69586	4.70963	3.42999	2.95031	4.98245	1.04206	0.407547
P4-LE	9.12617	7.66001	11.4599	11.0995	1.47902	1.29301	0.372919	6.32589	5.13404	3.82762	2.92625	4.3456	0.910926	0.382084
O1-LE	8.33872	8.2205	11.6148	9.10296	1.08588	0.99916	0.321715	7.37952	4.2353	2.92236	2.46157	3.71903	0.665562	0.333598
O2-LE	8.69736	8.40028	12.2214	8.81915	1.06112	0.949769	0.356708	7.64257	4.57883	3.20363	2.36595	3.24957	0.617662	0.332107
F7-LE	9.74906	5.3571	4.80321	8.56556	2.10959	1.96214	0.353368	2.19518	2.60803	1.96027	1.8777	4.72759	1.55143	0.410707
F8-LE	12.8796	6.42663	5.77185	10.0053	2.79223	2.70231	0.422287	3.04589	2.72596	2.49687	2.16565	5.34281	2.22725	0.475061
T3-LE	5.19337	3.89765	4.09497	5.82096	0.772898	0.731833	0.192299	2.27633	1.81864	2.05408	1.64698	2.11989	0.527216	0.204617
T4-LE	7.02756	5.30599	6.24315	7.42895	1.0471	0.963707	0.325003	2.85371	3.38944	2.89471	2.10202	2.43222	0.681842	0.281864
T5-LE	11.0614	6.30912	8.74098	7.82018	0.892578	0.816643	0.25446	5.65653	3.08445	2.38297	2.33534	3.10188	0.549496	0.267147
T6-LE	7.84523	6.87365	9.65338	7.75816	0.892464	0.774041	0.285715	5.54257	4.11081	2.90451	2.19125	2.66239	0.509044	0.264997
Fz-LE	14.2285	11.2288	11.719	24.127	10.3361	8.51498	0.771448	6.47555	5.24344	4.05805	4.20066	15.8683	7.27668	1.23829
Cz-LE	13.7961	11.8384	19.1741	25.4354	6.11969	4.17766	0.89078	8.85706	10.317	8.05167	5.65546	11.7283	3.22007	0.957587
Pz-LE	9.24654	8.87759	13.5368	12.8088	1.82117	1.55664	0.41627	7.6658	5.87096	4.08473	3.23594	5.48815	1.10983	0.446806

[truncated: 5 more sheets: Stsub17, Stsub18, Stsub22, Stsub23, Stsub24]
