# Supplementary material for: Characteristic changes in EEG spectral powers of patients with opioid-use disorder as compared with those with methamphetamine- and alcohol-use disorders
Source: PLoS One. 2021 Sep 10;16(9):e0248794. doi: 10.1371/journal.pone.0248794 (PMC8432824; doi:10.1371/journal.pone.0248794)
Supplement: S4 File — (XLS) [file pone.0248794.s004.xls]

## Sheet: Asub2
FFT Absolute Power (uV Sq)
	Delta	Theta	Alpha	Beta	High Beta	Gamma	High Gamma	Alpha 1	Alpha 2	Beta 1	Beta 2	Beta 3	Gamma 1	Gamma 2
	1.0 - 4.0 Hz	4.0 - 8.0 Hz	8.0 - 12.0 Hz	12.0 - 25.0 Hz	25.0 - 30.0 Hz	30.0 - 40.0 Hz	40.0 - 50.0 Hz	8.0 - 10.0 Hz	10.0 - 12.0 Hz	12.0 - 15.0 Hz	15.0 - 18.0 Hz	18.0 - 25.0 Hz	30.0 - 35.0 Hz	35.0 - 40.0 Hz
FP1-LE	8.48922	6.50574	10.7026	5.22789	3.0679	2.35516	5.3292	8.43853	2.26406	1.09739	1.15961	2.97089	1.39422	0.960943
FP2-LE	9.55126	7.2096	10.5058	8.84989	7.72594	5.78499	5.49582	8.14164	2.36418	1.48793	1.42818	5.93378	3.786	1.999
F3-LE	8.10492	9.96421	11.7114	5.30384	1.19398	1.17712	2.01772	8.752	2.95941	1.34342	1.37985	2.58057	0.660232	0.516884
F4-LE	10.699	10.0768	10.6039	5.7322	1.5423	1.40116	1.46739	7.80076	2.80315	1.5952	1.40972	2.72729	0.795618	0.605539
C3-LE	8.90096	11.3267	11.9624	5.79415	0.861711	0.905608	1.92687	8.42642	3.53595	1.43859	1.77983	2.57573	0.482611	0.422997
C4-LE	8.89645	9.38125	10.9295	5.38685	0.906002	0.870005	1.65434	7.94504	2.9845	1.68941	1.54609	2.15135	0.465935	0.404069
P3-LE	8.60738	11.907	25.6438	8.39366	0.846709	0.924345	1.27665	19.3891	6.25469	2.40107	2.54892	3.44367	0.472457	0.451887
P4-LE	8.07642	11.4188	34.7583	6.44568	0.79474	0.82574	1.31339	28.1454	6.6129	1.95537	1.95442	2.5359	0.430633	0.395107
O1-LE	8.21	12.2231	60.5228	11.1132	0.94296	1.05106	1.33723	47.9725	12.5503	3.04931	3.57479	4.4891	0.536202	0.514861
O2-LE	6.34785	9.9018	46.4069	7.52881	1.00135	1.05383	1.77453	37.2654	9.14151	2.3641	2.14075	3.02396	0.53321	0.520614
F7-LE	7.06095	5.85606	6.80549	4.74389	1.37301	1.44016	2.00052	4.95786	1.84763	1.06483	1.1912	2.48786	0.821821	0.618335
F8-LE	5.15443	4.33142	4.77923	3.21548	0.987564	1.0241	1.97798	3.51075	1.26848	0.975713	0.802181	1.43758	0.564082	0.460016
T3-LE	6.16886	5.04244	5.67781	4.3795	0.740835	0.80834	1.77689	3.71448	1.96333	1.212	1.25124	1.91626	0.41528	0.39306
T4-LE	5.09597	4.30981	6.62684	2.58087	0.553674	0.635381	1.40656	5.23239	1.39445	0.679452	0.788823	1.1126	0.327797	0.307584
T5-LE	6.18932	7.40156	22.0861	8.33059	1.13934	1.29553	1.93305	17.137	4.94914	2.29065	2.50102	3.53892	0.665309	0.630221
T6-LE	5.76674	8.35871	43.0704	5.8642	0.762578	0.790379	1.56553	35.3256	7.74474	1.48527	1.71711	2.66182	0.416576	0.373803
Fz-LE	8.82535	11.2287	13.6096	5.45871	1.27419	1.20687	1.90092	10.3404	3.26922	1.44158	1.4268	2.59034	0.676415	0.53046
Cz-LE	12.7991	16.1334	15.5642	6.31449	0.956873	1.0408	1.55258	11.5664	3.99773	1.6306	1.97826	2.70564	0.568493	0.472306
Pz-LE	10.9231	15.4539	25.5501	7.52289	0.853424	0.870648	1.42297	19.3037	6.24641	2.13936	2.40429	2.97924	0.441943	0.428705

## Sheet: Asub3
FFT Absolute Power (uV Sq)
	Delta	Theta	Alpha	Beta	High Beta	Gamma	High Gamma	Alpha 1	Alpha 2	Beta 1	Beta 2	Beta 3	Gamma 1	Gamma 2
	1.0 - 4.0 Hz	4.0 - 8.0 Hz	8.0 - 12.0 Hz	12.0 - 25.0 Hz	25.0 - 30.0 Hz	30.0 - 40.0 Hz	40.0 - 50.0 Hz	8.0 - 10.0 Hz	10.0 - 12.0 Hz	12.0 - 15.0 Hz	15.0 - 18.0 Hz	18.0 - 25.0 Hz	30.0 - 35.0 Hz	35.0 - 40.0 Hz
FP1-LE	14.3921	3.15735	2.32267	6.60464	1.19938	0.903134	1.63011	1.03492	1.28775	1.65157	1.09025	3.86282	0.481914	0.42122
FP2-LE	14.8721	3.60619	2.40136	7.10226	0.822168	0.728793	4.50933	0.98134	1.42002	1.88145	1.19748	4.02333	0.411748	0.317045
F3-LE	6.93247	2.13757	2.37261	7.82754	0.943489	0.934454	3.97499	0.989836	1.38278	2.0635	1.30102	4.46302	0.515745	0.418709
F4-LE	17.2548	4.87911	3.46654	9.74225	1.13346	0.869727	3.34862	1.53929	1.92724	2.5915	1.89383	5.25692	0.494377	0.375351
C3-LE	6.25649	1.87698	1.94969	5.07873	0.817335	0.930835	1.78054	0.890912	1.05878	1.62497	1.10322	2.35054	0.496641	0.434194
C4-LE	9.45015	3.29719	3.06235	6.97043	1.28271	0.848769	2.66678	1.22725	1.8351	2.39547	1.60006	2.9749	0.467237	0.381532
P3-LE	3.60125	1.08496	1.75928	3.75717	0.568371	0.542647	7.61623	0.66497	1.09431	1.48307	0.865186	1.40891	0.271075	0.271572
P4-LE	7.92689	2.578	2.50928	5.1077	0.5531	0.662673	2.45136	0.9729	1.53638	1.88718	1.29469	1.92582	0.36976	0.292912
O1-LE	4.36202	1.97759	2.00905	3.34829	0.313809	0.451131	3.03207	0.850912	1.15814	1.41999	0.879572	1.04872	0.226805	0.224326
O2-LE	7.6452	2.16454	2.28978	4.00358	0.442606	0.481526	1.31343	0.92094	1.36884	1.68737	0.987554	1.32865	0.252747	0.228778
F7-LE	9.68363	2.86902	1.9411	5.28634	1.25367	1.88786	4.19853	0.882938	1.05816	1.37248	0.992712	2.92115	0.940564	0.947291
F8-LE	13.2669	4.41412	2.72429	5.79251	0.816351	0.888948	4.06756	1.29651	1.42778	1.77508	1.23541	2.78202	0.487693	0.401256
T3-LE	2.09457	0.514784	0.737399	2.42755	0.862673	1.34558	9.34856	0.284485	0.452914	0.714582	0.574362	1.13861	0.66326	0.68232
T4-LE	4.29419	2.30937	1.76172	3.60073	0.519836	0.572555	5.52992	0.720606	1.04111	1.33299	0.815393	1.45235	0.304466	0.268089
T5-LE	2.82191	1.23784	1.38982	2.45599	0.399336	0.401431	7.25341	0.590335	0.799487	1.03156	0.637951	0.786479	0.199895	0.201536
T6-LE	4.17689	1.26518	1.70392	3.62919	0.509808	0.47449	6.44291	0.601754	1.10217	1.44325	0.878459	1.30747	0.267189	0.207302
Fz-LE	6.13388	2.03642	2.86926	9.68653	1.21866	0.768658	8.09953	1.13031	1.73895	2.38596	1.6217	5.67888	0.428523	0.340135
Cz-LE	5.511	1.71773	2.81171	7.60516	1.03084	0.757397	3.93006	1.08001	1.7317	2.43995	1.65131	3.5139	0.420642	0.336755
Pz-LE	4.99507	1.36892	2.27068	5.05546	0.686481	0.595146	6.32034	0.809741	1.46094	1.95186	1.16453	1.93906	0.316879	0.278267

## Sheet: Asub4
FFT Absolute Power (uV Sq)
	Delta	Theta	Alpha	Beta	High Beta	Gamma	High Gamma	Alpha 1	Alpha 2	Beta 1	Beta 2	Beta 3	Gamma 1	Gamma 2
	1.0 - 4.0 Hz	4.0 - 8.0 Hz	8.0 - 12.0 Hz	12.0 - 25.0 Hz	25.0 - 30.0 Hz	30.0 - 40.0 Hz	40.0 - 50.0 Hz	8.0 - 10.0 Hz	10.0 - 12.0 Hz	12.0 - 15.0 Hz	15.0 - 18.0 Hz	18.0 - 25.0 Hz	30.0 - 35.0 Hz	35.0 - 40.0 Hz
FP1-LE	19.2329	17.5349	23.2783	6.18128	0.91089	0.788308	1.99495	17.68	5.59836	2.56078	1.56989	2.05062	0.427907	0.360401
FP2-LE	19.5824	17.6652	22.0057	5.77818	0.694998	0.594392	0.422983	16.7259	5.27987	2.47765	1.41879	1.88174	0.338395	0.255997
F3-LE	19.0918	24.8644	30.4042	8.67041	0.93672	0.70938	1.28133	22.3531	8.05117	3.62047	2.12443	2.92551	0.401232	0.308148
F4-LE	18.8153	25.9819	28.1833	8.31633	0.961244	0.66202	1.03913	20.3546	7.82873	3.587	1.97512	2.75421	0.399089	0.262931
C3-LE	17.8963	26.0229	36.7898	12.5583	1.10315	0.831907	2.05636	23.1916	13.5982	6.04647	2.95276	3.55904	0.452526	0.379381
C4-LE	17.5977	25.4173	33.0482	11.2129	1.01362	0.754485	1.90009	19.8997	13.1486	5.39077	2.71311	3.10899	0.426679	0.327806
P3-LE	23.9748	31.3439	64.6924	17.378	1.15315	0.986975	2.33829	33.1452	31.5472	8.39333	4.34493	4.63969	0.54583	0.441145
P4-LE	25.0668	28.6705	66.6788	14.4636	1.00185	0.844221	2.48833	34.7317	31.9472	7.05566	3.6643	3.74361	0.469381	0.37484
O1-LE	35.2445	41.3273	113.34	23.213	1.36882	1.22911	2.62753	55.5367	57.8032	11.1176	5.90975	6.18569	0.693848	0.535267
O2-LE	31.6268	31.45	84.6016	17.2707	1.16412	1.13033	2.48278	45.7645	38.8371	7.96598	4.61515	4.68955	0.619825	0.510502
F7-LE	11.2132	14.9254	18.7204	6.11885	0.922295	1.06088	1.41072	14.0659	4.65444	2.32206	1.69832	2.09847	0.547792	0.51309
F8-LE	8.86124	11.3416	11.3733	4.00631	0.530863	0.431872	0.83295	8.31877	3.05454	1.53199	1.01987	1.45444	0.262285	0.169586
T3-LE	10.2718	15.6196	23.5741	9.03602	0.737725	0.642464	2.0901	14.5188	9.05528	4.15655	2.29157	2.5879	0.345785	0.296679
T4-LE	5.55124	7.97856	8.84586	3.45868	0.42407	0.363741	1.48256	5.12477	3.7211	1.60091	0.888158	0.969615	0.202984	0.160757
T5-LE	19.0084	28.3548	54.2226	17.2059	1.03794	0.897703	1.87149	30.2518	23.9708	8.04459	4.37741	4.78393	0.494331	0.403372
T6-LE	20.9483	24.044	60.2546	11.033	0.867183	0.768269	2.0814	40.8498	19.4048	5.16465	2.83874	3.02957	0.42683	0.341439
Fz-LE	21.7348	31.2091	35.5395	9.63026	1.09068	0.763831	1.0126	25.7453	9.7942	4.10971	2.28943	3.23111	0.446995	0.316836
Cz-LE	23.5267	38.0224	50.724	16.1234	1.68755	1.21967	1.88651	32.4419	18.282	6.15127	4.13658	5.83553	0.700856	0.518816
Pz-LE	28.2851	36.6496	87.7272	17.8535	1.20842	1.03124	2.11579	45.5509	42.1764	8.31138	4.63372	4.90843	0.569406	0.461831

## Sheet: Asub5
FFT Absolute Power (uV Sq)
	Delta	Theta	Alpha	Beta	High Beta	Gamma	High Gamma	Alpha 1	Alpha 2	Beta 1	Beta 2	Beta 3	Gamma 1	Gamma 2
	1.0 - 4.0 Hz	4.0 - 8.0 Hz	8.0 - 12.0 Hz	12.0 - 25.0 Hz	25.0 - 30.0 Hz	30.0 - 40.0 Hz	40.0 - 50.0 Hz	8.0 - 10.0 Hz	10.0 - 12.0 Hz	12.0 - 15.0 Hz	15.0 - 18.0 Hz	18.0 - 25.0 Hz	30.0 - 35.0 Hz	35.0 - 40.0 Hz
FP1-LE	15.0045	4.65612	4.88415	7.12434	0.819529	1.11475	8.81929	1.65475	3.2294	4.84937	0.849872	1.4251	0.605572	0.50918
FP2-LE	19.5829	4.36968	4.66704	7.27697	0.813041	1.00666	9.91109	1.5592	3.10785	4.99619	0.878871	1.40191	0.56992	0.43674
F3-LE	19.6157	5.9242	5.94321	8.56587	1.16191	1.70077	6.45817	2.16236	3.78085	5.45637	1.10659	2.00291	0.964453	0.736318
F4-LE	11.5497	4.96403	5.80871	9.43239	1.3746	1.69276	13.2254	1.85683	3.95188	6.29677	1.17253	1.96309	0.93629	0.75647
C3-LE	15.5015	5.84367	5.23825	8.07924	1.21209	1.61599	4.28461	2.08971	3.14854	4.66425	1.10357	2.31141	0.928934	0.687054
C4-LE	14.7711	5.95075	6.18538	9.89474	1.50512	1.86766	10.0998	2.19599	3.98939	6.07998	1.3709	2.44386	0.983016	0.884642
P3-LE	8.52121	4.89963	11.2268	17.8795	1.27584	1.07833	9.43976	2.3685	8.85831	12.7369	1.7947	3.34783	0.598139	0.48019
P4-LE	8.01109	5.4618	15.6798	21.6662	1.17371	1.10196	9.66652	2.89395	12.7858	16.2135	2.02022	3.43249	0.608041	0.493923
O1-LE	10.0109	6.8746	38.636	60.9404	2.17548	1.32812	7.07749	5.95054	32.6854	49.1616	4.94647	6.83237	0.805507	0.522618
O2-LE	10.2483	6.5622	28.82	43.7797	1.31496	1.01115	5.95852	4.33986	24.4802	35.8783	3.53658	4.36475	0.587093	0.424061
F7-LE	11.1637	3.92263	4.32771	7.1507	1.47665	2.48332	7.03136	1.65489	2.67282	3.92422	1.08253	2.14396	1.29403	1.18929
F8-LE	10.9751	4.10013	4.49638	8.97532	2.02394	2.92481	6.48338	1.62362	2.87277	4.86029	1.54443	2.5706	1.53746	1.38735
T3-LE	7.6238	2.78409	2.75671	4.80348	1.10903	1.5371	13.1346	1.22401	1.5327	2.37017	0.782104	1.65121	0.814246	0.722859
T4-LE	5.38215	2.04224	3.55137	9.17911	1.80698	4.24012	16.6074	1.10033	2.45104	4.60444	1.94209	2.63259	2.06432	2.1758
T5-LE	8.57789	3.60578	9.03594	14.136	0.978604	0.838304	7.73354	2.23923	6.79672	9.68949	1.75671	2.68979	0.47517	0.363133
T6-LE	8.48315	4.19654	18.5218	26.9526	1.14033	1.04199	11.2186	3.75842	14.7633	19.9445	3.24222	3.76584	0.594357	0.447631
Fz-LE	15.8681	6.42806	6.57952	9.42267	1.24946	1.52805	13.1585	2.31785	4.26167	6.2611	1.15478	2.00679	0.865214	0.662839
Cz-LE	12.3044	5.96875	5.77347	8.15984	1.15953	1.60379	12.9376	2.1896	3.58387	4.96895	1.12461	2.06628	1.00765	0.596136
Pz-LE	10.1317	6.46374	12.9995	16.8628	1.23378	1.15118	3.83564	2.92225	10.0772	11.8953	1.76882	3.19867	0.636883	0.514296

## Sheet: Asub8
FFT Absolute Power (uV Sq)
	Delta	Theta	Alpha	Beta	High Beta	Gamma	High Gamma	Alpha 1	Alpha 2	Beta 1	Beta 2	Beta 3	Gamma 1	Gamma 2
	1.0 - 4.0 Hz	4.0 - 8.0 Hz	8.0 - 12.0 Hz	12.0 - 25.0 Hz	25.0 - 30.0 Hz	30.0 - 40.0 Hz	40.0 - 50.0 Hz	8.0 - 10.0 Hz	10.0 - 12.0 Hz	12.0 - 15.0 Hz	15.0 - 18.0 Hz	18.0 - 25.0 Hz	30.0 - 35.0 Hz	35.0 - 40.0 Hz
FP1-LE	5.81337	2.04146	1.00597	4.57869	1.09234	0.934242	0.345038	0.464814	0.541157	0.972486	1.12568	2.48052	0.582817	0.351424
FP2-LE	11.6844	3.31737	1.29906	5.21401	1.23959	1.14166	0.429694	0.645398	0.65366	1.17121	1.38382	2.65897	0.69381	0.447847
F3-LE	8.30172	3.37007	1.50385	6.52258	1.78487	1.17701	0.425419	0.746595	0.757257	1.41975	1.52104	3.58179	0.732476	0.444533
F4-LE	12.4321	5.37068	2.02904	7.49893	1.98122	1.524	0.608924	1.03647	0.992576	1.79802	1.89044	3.81047	0.955991	0.568006
C3-LE	8.4296	3.28658	1.54714	7.29373	2.28707	1.40657	0.500816	0.745611	0.801527	1.46939	1.69123	4.13311	0.924716	0.481858
C4-LE	7.27745	3.28227	1.5099	7.74428	2.4865	1.67715	0.567662	0.781923	0.727978	1.61211	1.99738	4.13479	1.11763	0.559518
P3-LE	7.22266	4.55433	2.00168	7.16472	1.4019	1.23909	0.525732	1.12719	0.874494	1.6164	1.66557	3.88275	0.819593	0.419497
P4-LE	7.21791	4.79403	1.86099	8.45549	1.80729	1.46622	0.518299	1.06873	0.792261	1.82919	2.08237	4.54392	1.00083	0.465389
O1-LE	12.9496	17.8432	5.9367	10.9945	1.51391	1.62109	0.74194	3.73818	2.19852	2.7282	2.78867	5.47766	1.02845	0.592649
O2-LE	11.7773	16.2973	4.69252	10.7108	1.66273	1.69209	0.662085	2.97376	1.71876	2.764	2.71588	5.23089	1.07934	0.612752
F7-LE	4.73084	2.19671	0.975426	3.96277	0.850454	0.693845	0.296686	0.490427	0.485	1.05259	0.944581	1.9656	0.419438	0.274407
F8-LE	4.9775	1.98293	0.935199	5.77637	1.65794	2.87235	2.48786	0.426093	0.509106	1.18632	1.33058	3.25947	1.37227	1.50007
T3-LE	3.25243	1.48909	0.956911	3.75185	0.644834	0.599504	0.273226	0.416634	0.540277	1.02749	1.03445	1.68992	0.355799	0.243705
T4-LE	3.33175	1.48592	0.802589	3.59239	0.773945	0.608962	0.276656	0.426832	0.375757	0.990691	0.973126	1.62857	0.361187	0.247775
T5-LE	5.318	3.22198	1.67366	6.00212	0.915628	0.968652	0.478324	0.861164	0.812501	1.37595	1.57273	3.05343	0.614171	0.354481
T6-LE	5.16589	3.75862	1.61995	6.95988	1.25061	1.13535	0.503985	0.866758	0.753193	1.45125	1.98147	3.52715	0.733136	0.40221
Fz-LE	7.88969	3.40811	1.58976	7.41162	2.19556	1.47521	0.514225	0.746868	0.842888	1.53897	1.78312	4.08953	0.944416	0.530796
Cz-LE	9.65514	4.19768	2.04938	10.5109	4.18654	2.59649	0.72912	1.00667	1.04271	2.12454	2.4294	5.95695	1.88277	0.713722
Pz-LE	8.93063	5.72281	2.26645	9.05469	2.13695	1.73872	0.676295	1.31468	0.951771	2.02147	2.22684	4.80638	1.19755	0.54117

## Sheet: Asub9
FFT Absolute Power (uV Sq)
	Delta	Theta	Alpha	Beta	High Beta	Gamma	High Gamma	Alpha 1	Alpha 2	Beta 1	Beta 2	Beta 3	Gamma 1	Gamma 2
	1.0 - 4.0 Hz	4.0 - 8.0 Hz	8.0 - 12.0 Hz	12.0 - 25.0 Hz	25.0 - 30.0 Hz	30.0 - 40.0 Hz	40.0 - 50.0 Hz	8.0 - 10.0 Hz	10.0 - 12.0 Hz	12.0 - 15.0 Hz	15.0 - 18.0 Hz	18.0 - 25.0 Hz	30.0 - 35.0 Hz	35.0 - 40.0 Hz
FP1-LE	7.9181	2.95919	1.45201	3.00742	0.589577	0.607399	0.350493	0.882517	0.569497	0.925939	0.711148	1.37033	0.357006	0.250393
FP2-LE	5.62655	3.32349	1.70864	3.4115	0.644854	0.653292	0.34954	1.01907	0.689571	0.983638	0.864816	1.56305	0.39454	0.258752
F3-LE	7.06011	3.45221	1.68402	3.91713	0.84898	1.13663	0.739965	0.929568	0.754453	0.939309	0.975318	2.00251	0.648105	0.488528
F4-LE	9.43928	4.60755	2.2897	4.76399	0.900668	1.14901	0.759827	1.33265	0.957044	1.26513	1.24817	2.25069	0.645085	0.503925
C3-LE	5.91715	3.02121	1.72353	4.08214	1.09083	1.62143	1.4322	0.933894	0.789637	1.05236	1.06315	1.96662	0.876948	0.744485
C4-LE	6.77607	4.09687	2.62267	5.32013	1.19637	1.57574	1.51466	1.53741	1.08526	1.48744	1.23095	2.60174	0.855011	0.720732
P3-LE	5.48828	3.24485	2.02981	3.51826	0.549898	0.656872	0.377258	1.14711	0.882697	1.07917	0.898001	1.54109	0.385164	0.271708
P4-LE	6.45608	3.83856	2.55944	3.87374	0.600395	0.74803	0.4154	1.47071	1.08873	1.29098	0.969989	1.61277	0.461714	0.286315
O1-LE	7.66568	5.17791	2.78766	3.75399	0.483214	0.612656	0.313999	1.48559	1.30206	1.37207	0.947259	1.43466	0.343863	0.268794
O2-LE	7.1912	4.51331	2.72698	3.28097	0.408675	0.533771	0.274667	1.46361	1.26337	1.24261	0.802484	1.23587	0.318758	0.215013
F7-LE	5.56152	2.59137	1.26331	2.77986	0.679943	0.915561	0.756567	0.704552	0.558758	0.861213	0.634055	1.28459	0.482987	0.432574
F8-LE	5.81127	3.60213	1.88958	4.25624	0.962925	1.72354	1.16374	1.13185	0.75773	1.1284	1.12696	2.00088	0.836602	0.88694
T3-LE	3.86415	1.8663	1.09615	2.4944	0.587259	1.29128	1.18319	0.591685	0.504469	0.681906	0.719235	1.09326	0.621396	0.669884
T4-LE	5.60966	3.16639	2.09178	3.38763	0.676383	1.31499	0.955353	1.23157	0.860208	1.12912	0.856567	1.40195	0.714933	0.600057
T5-LE	4.44869	2.99882	1.7556	2.81856	0.401974	0.483281	0.296149	0.984222	0.771377	0.935323	0.750057	1.13318	0.257923	0.225358
T6-LE	5.98106	3.1716	2.33475	2.71056	0.371227	0.485569	0.317028	1.3622	0.97255	1.00786	0.708873	0.993834	0.295284	0.190285
Fz-LE	8.1088	4.78007	2.12348	4.65726	0.862995	0.910954	0.494721	1.19609	0.927393	1.19636	1.17213	2.28877	0.554218	0.356736
Cz-LE	8.69647	5.18338	2.76399	6.17296	1.12754	1.08651	0.56665	1.52543	1.23856	1.72954	1.37746	3.06597	0.683704	0.402807
Pz-LE	7.27774	4.17422	2.47489	4.21889	0.65712	0.741086	0.389258	1.39025	1.08465	1.27079	1.04802	1.90008	0.442322	0.298764

## Sheet: Asub11
FFT Absolute Power (uV Sq)
	Delta	Theta	Alpha	Beta	High Beta	Gamma	High Gamma	Alpha 1	Alpha 2	Beta 1	Beta 2	Beta 3	Gamma 1	Gamma 2
	1.0 - 4.0 Hz	4.0 - 8.0 Hz	8.0 - 12.0 Hz	12.0 - 25.0 Hz	25.0 - 30.0 Hz	30.0 - 40.0 Hz	40.0 - 50.0 Hz	8.0 - 10.0 Hz	10.0 - 12.0 Hz	12.0 - 15.0 Hz	15.0 - 18.0 Hz	18.0 - 25.0 Hz	30.0 - 35.0 Hz	35.0 - 40.0 Hz
FP1-LE	5.17837	2.24375	4.40275	5.22342	3.28846	3.77339	1.21113	1.20918	3.19356	1.58604	1.09731	2.54006	2.59791	1.17548
FP2-LE	5.61609	2.52087	5.20081	5.55768	2.05386	2.34661	0.717519	1.36567	3.83514	1.78081	1.21909	2.55777	1.53877	0.80784
F3-LE	5.74629	3.53769	7.3477	8.11549	2.59221	2.35305	0.621816	1.87581	5.47188	2.7229	1.71157	3.68102	1.58636	0.766688
F4-LE	8.50905	4.57832	9.22397	9.7504	3.46038	3.17191	0.592014	2.24672	6.97725	3.07522	1.78084	4.89433	2.13985	1.03206
C3-LE	4.65804	2.79906	7.59567	6.49244	1.20355	1.00098	0.299899	1.5743	6.02138	3.19957	1.07105	2.22181	0.644767	0.356209
C4-LE	7.26252	4.12406	10.7302	9.28941	2.00861	1.60478	0.442312	2.24079	8.48945	4.22459	1.67809	3.38674	1.01771	0.587064
P3-LE	5.42201	2.66215	11.8047	11.0985	1.0651	0.922026	0.357826	1.81278	9.99188	7.38107	1.20361	2.51383	0.581508	0.340517
P4-LE	6.92802	3.65894	14.6833	12.4349	1.3343	1.12486	0.43629	2.42381	12.2595	7.66538	1.58712	3.18244	0.695378	0.429479
O1-LE	7.06009	3.26726	14.2629	13.1412	1.01855	0.973691	0.407886	3.02594	11.2369	8.77479	1.58145	2.78494	0.57773	0.39596
O2-LE	11.1588	4.30138	13.3477	12.6205	1.32436	1.20678	0.509309	3.7821	9.56561	6.5443	2.32394	3.75222	0.735719	0.471064
F7-LE	3.51011	1.54338	2.90035	2.91988	0.943844	0.827016	0.30923	0.850398	2.04995	1.01344	0.630772	1.27567	0.543581	0.283435
F8-LE	5.27464	2.69121	4.10857	5.18919	1.56965	1.68455	0.404024	1.12799	2.98057	1.48707	1.06366	2.63847	1.12335	0.561205
T3-LE	2.93509	1.20779	1.51194	2.0397	0.36901	0.395259	0.222634	0.523895	0.988045	0.841103	0.446238	0.752364	0.23521	0.160049
T4-LE	4.03646	2.10694	3.21196	4.12218	0.86685	0.931194	0.416962	1.03215	2.17981	1.34957	0.956236	1.81637	0.574174	0.357019
T5-LE	3.98426	2.13099	12.6228	7.26079	0.631511	0.654567	0.288796	1.8546	10.7682	4.28025	1.14735	1.8332	0.382193	0.272374
T6-LE	4.88276	2.59501	11.1468	8.39487	1.01092	0.919205	0.378745	2.28014	8.86668	4.54918	1.23876	2.60692	0.560305	0.3589
Fz-LE	7.5989	4.77816	10.0412	9.93844	3.51513	2.71578	0.5102	2.45584	7.58532	3.49396	2.02587	4.41861	1.82586	0.889922
Cz-LE	9.05415	5.8532	13.8059	11.5818	3.74023	2.12158	0.581539	2.9924	10.8135	5.12791	2.04247	4.41146	1.41428	0.707297
Pz-LE	7.69595	4.07691	17.3559	14.9262	1.48022	1.26774	0.514978	2.89747	14.4584	10.1818	1.6535	3.09087	0.793275	0.474462

## Sheet: Asub13
FFT Absolute Power (uV Sq)
	Delta	Theta	Alpha	Beta	High Beta	Gamma	High Gamma	Alpha 1	Alpha 2	Beta 1	Beta 2	Beta 3	Gamma 1	Gamma 2
	1.0 - 4.0 Hz	4.0 - 8.0 Hz	8.0 - 12.0 Hz	12.0 - 25.0 Hz	25.0 - 30.0 Hz	30.0 - 40.0 Hz	40.0 - 50.0 Hz	8.0 - 10.0 Hz	10.0 - 12.0 Hz	12.0 - 15.0 Hz	15.0 - 18.0 Hz	18.0 - 25.0 Hz	30.0 - 35.0 Hz	35.0 - 40.0 Hz
FP1-LE	12.386	6.53825	9.45764	6.89679	1.07865	0.968437	0.400934	3.67971	5.77793	2.71281	1.59715	2.58682	0.633838	0.334599
FP2-LE	10.1208	6.98889	10.1702	7.25797	0.970261	0.871787	0.341073	4.2696	5.9006	2.99019	1.73519	2.53258	0.563684	0.308103
F3-LE	10.7571	7.96023	12.8265	8.40268	1.76215	1.23416	0.37148	4.61968	8.20679	3.11291	2.04878	3.24098	0.799303	0.434856
F4-LE	9.41219	9.47338	14.1496	9.78418	1.82984	1.32284	0.386333	5.74756	8.40202	4.13236	2.17373	3.47809	0.881315	0.441524
C3-LE	8.54609	7.15351	14.18	10.549	1.62153	1.32079	0.406733	4.53145	9.64853	4.20839	2.57696	3.76366	0.868055	0.452734
C4-LE	8.15893	7.53149	15.4239	14.9826	1.49738	1.27351	0.39286	5.10599	10.3179	8.13301	2.50597	4.34358	0.844925	0.428585
P3-LE	9.75226	8.47226	23.3004	21.3497	1.35247	1.09527	0.393824	5.86386	17.4365	12.5075	4.33498	4.50727	0.726492	0.368776
P4-LE	11.5891	8.9404	36.5843	31.5418	1.63729	1.23321	0.399519	7.64447	28.9398	21.3324	4.25919	5.95026	0.817437	0.415768
O1-LE	15.5609	11.8797	45.2252	38.1131	1.70806	1.32515	0.512014	9.28331	35.9419	25.7334	5.40832	6.97135	0.880619	0.444534
O2-LE	15.0796	10.6861	47.4552	36.011	1.57585	1.18479	0.459338	9.64684	37.8084	25.0939	4.40301	6.51411	0.779718	0.405076
F7-LE	8.13502	3.92173	7.08218	4.7123	0.785589	0.686656	0.315435	2.44052	4.64166	1.67105	1.17423	1.86702	0.436714	0.249942
F8-LE	10.2275	7.43633	8.73577	6.95636	0.738263	0.628976	0.265935	4.05862	4.67715	3.08364	1.67098	2.20174	0.413519	0.215457
T3-LE	5.88295	3.98177	7.77735	6.46168	0.665625	0.792724	0.422366	2.40158	5.37576	2.73396	1.69951	2.0282	0.463221	0.329503
T4-LE	5.19617	4.82572	8.84445	8.51108	0.635864	0.516895	0.196101	2.99754	5.84691	4.88332	1.4263	2.20146	0.329236	0.187658
T5-LE	8.38637	8.48931	20.7033	20.4294	1.0502	0.798384	0.354987	5.05767	15.6456	12.6323	4.12007	3.677	0.517588	0.280796
T6-LE	9.96559	6.24555	37.386	26.9397	1.18753	0.884635	0.332747	7.07399	30.312	18.2082	3.80477	4.92672	0.564124	0.32051
Fz-LE	10.7501	10.3493	15.6219	10.1872	2.16497	1.58083	0.436404	5.99733	9.6246	4.07754	2.33015	3.77951	1.04636	0.53447
Cz-LE	13.0623	12.6671	22.2549	16.3964	4.54214	3.96475	0.718279	7.30587	14.949	7.50118	3.32272	5.57247	2.9603	1.00445
Pz-LE	14.6128	11.6253	33.9632	24.8349	2.24864	2.02844	0.511291	8.45774	25.5055	14.4499	4.02939	6.3556	1.42093	0.607513

## Sheet: Asub15
FFT Absolute Power (uV Sq)
	Delta	Theta	Alpha	Beta	High Beta	Gamma	High Gamma	Alpha 1	Alpha 2	Beta 1	Beta 2	Beta 3	Gamma 1	Gamma 2
	1.0 - 4.0 Hz	4.0 - 8.0 Hz	8.0 - 12.0 Hz	12.0 - 25.0 Hz	25.0 - 30.0 Hz	30.0 - 40.0 Hz	40.0 - 50.0 Hz	8.0 - 10.0 Hz	10.0 - 12.0 Hz	12.0 - 15.0 Hz	15.0 - 18.0 Hz	18.0 - 25.0 Hz	30.0 - 35.0 Hz	35.0 - 40.0 Hz
FP1-LE	7.39298	6.28085	17.504	6.16667	0.706642	0.535049	0.221852	9.23776	8.26626	2.57417	1.13778	2.45472	0.353052	0.181997
FP2-LE	6.57681	6.2914	16.3976	6.05358	0.749957	0.554441	0.229215	8.86772	7.52986	2.58572	1.07342	2.39445	0.376908	0.177532
F3-LE	9.47487	9.14855	26.6835	10.8552	1.014	0.779832	0.257687	13.2343	13.4492	5.0403	1.72635	4.08853	0.544	0.235831
F4-LE	6.91416	7.55498	21.6292	9.3847	0.993597	0.633123	0.217063	11.6196	10.0096	4.24518	1.43603	3.70349	0.4497	0.183423
C3-LE	8.22616	8.09886	37.234	16.7465	0.938567	0.776493	0.292825	15.0571	22.1769	10.7161	2.2099	3.82049	0.518712	0.257781
C4-LE	5.62883	6.10738	28.0867	12.5921	0.922316	0.695395	0.300038	13.6786	14.408	7.23158	1.99451	3.36596	0.471724	0.223671
P3-LE	8.46228	8.23123	46.4133	20.3453	0.798924	0.638773	0.296349	21.0512	25.3621	13.875	2.75537	3.71495	0.389243	0.24953
P4-LE	6.73245	7.01123	46.2692	17.2404	1.08706	1.12573	0.688338	23.4876	22.7817	10.5358	2.67963	4.0249	0.675986	0.449743
O1-LE	9.65376	9.73808	57.6427	20.0432	0.820743	0.779424	0.433464	32.0449	25.5978	13.0891	3.08273	3.87132	0.445225	0.334199
O2-LE	6.93434	6.95244	37.5206	17.3705	2.84253	4.83545	3.94795	19.128	18.3927	8.67828	3.01471	5.67751	2.70858	2.12687
F7-LE	5.54981	4.62354	14.1587	6.27846	0.65152	0.482078	0.169749	7.54695	6.61177	2.70313	1.19664	2.37868	0.330049	0.152029
F8-LE	4.91574	5.07357	11.4877	5.38693	0.607063	0.365333	0.145469	6.5619	4.92582	2.24598	1.02679	2.11416	0.246698	0.118636
T3-LE	4.20249	4.99386	14.2046	7.42037	0.412746	0.456936	0.232665	7.03504	7.16959	4.20038	1.3017	1.91829	0.248052	0.208884
T4-LE	2.94923	3.42815	14.6195	5.08204	0.408078	0.528265	0.286023	8.13707	6.48239	2.33429	1.22754	1.52021	0.331621	0.196644
T5-LE	7.15646	8.73335	31.0166	12.0519	0.50097	0.405306	0.184984	17.6056	13.4109	7.39631	2.08568	2.56995	0.243707	0.161599
T6-LE	5.48663	6.12692	53.2355	9.18284	1.25629	1.63246	1.16715	37.0748	16.1608	4.02073	1.76456	3.39755	0.93211	0.70035
Fz-LE	9.99287	10.2313	28.8334	11.5865	1.16341	0.845767	0.316111	14.8337	13.9997	5.29478	1.72065	4.57104	0.574447	0.27132
Cz-LE	9.76261	9.34907	44.8162	17.2549	1.30084	1.03474	0.393391	18.2424	26.5737	10.3983	2.26504	4.59158	0.69779	0.336952
Pz-LE	8.66452	8.43684	54.6034	25.9434	0.990958	0.892998	0.472791	21.6507	32.9527	18.145	3.27793	4.52046	0.539886	0.353112

## Sheet: Asub16
FFT Absolute Power (uV Sq)
	Delta	Theta	Alpha	Beta	High Beta	Gamma	High Gamma	Alpha 1	Alpha 2	Beta 1	Beta 2	Beta 3	Gamma 1	Gamma 2
	1.0 - 4.0 Hz	4.0 - 8.0 Hz	8.0 - 12.0 Hz	12.0 - 25.0 Hz	25.0 - 30.0 Hz	30.0 - 40.0 Hz	40.0 - 50.0 Hz	8.0 - 10.0 Hz	10.0 - 12.0 Hz	12.0 - 15.0 Hz	15.0 - 18.0 Hz	18.0 - 25.0 Hz	30.0 - 35.0 Hz	35.0 - 40.0 Hz
FP1-LE	8.76396	3.36778	2.27486	12.0463	4.74568	9.9935	6.60526	0.983783	1.29108	2.24766	2.88238	6.91626	6.13976	3.85374
FP2-LE	8.44658	3.45729	1.90318	4.97422	2.44527	5.34052	2.254	0.894927	1.00826	1.26373	0.876594	2.83389	3.88159	1.45893
F3-LE	9.14347	4.12353	2.58962	4.35632	2.30949	4.3359	0.562106	1.26692	1.3227	0.987682	0.731299	2.63734	3.54457	0.791334
F4-LE	10.2558	4.31274	2.81114	4.67364	2.71519	3.78281	0.358632	1.18414	1.627	1.05206	0.718743	2.90284	3.05311	0.729706
C3-LE	8.48953	3.98116	3.91061	4.27097	1.45406	1.37174	0.311956	1.12032	2.79029	1.19314	0.725257	2.35258	1.01052	0.361212
C4-LE	9.43453	3.85447	2.7575	4.19822	1.69862	1.35535	0.348301	0.978827	1.77867	0.916874	0.826536	2.45481	0.978884	0.376468
P3-LE	8.41076	4.0613	3.56703	4.18711	1.09142	1.04036	0.341704	1.07496	2.49207	1.29163	0.71062	2.18486	0.691572	0.348787
P4-LE	8.18198	4.20676	2.37075	3.74215	1.05485	1.04806	0.394324	1.03961	1.33113	1.04188	0.748792	1.95148	0.72515	0.322913
O1-LE	8.27651	4.44047	3.99728	3.83766	0.788891	1.03407	0.421425	1.24896	2.74833	1.4617	0.773923	1.60203	0.632724	0.401344
O2-LE	9.64549	5.04632	3.1192	3.98032	0.916373	1.24279	0.682676	1.32434	1.79486	1.43465	0.780431	1.76524	0.759298	0.48349
F7-LE	6.49025	2.54811	1.43083	2.47919	1.19653	2.62466	0.329755	0.700871	0.729957	0.627919	0.45438	1.39689	2.18701	0.437641
F8-LE	5.25458	2.30937	1.56012	2.75772	1.60909	2.7312	0.307419	0.623915	0.936203	0.628942	0.496387	1.63239	2.27819	0.453003
T3-LE	5.43466	2.31694	1.57918	2.12988	0.677514	0.829675	0.403071	0.53947	1.03971	0.675377	0.478984	0.975522	0.555167	0.274509
T4-LE	4.505	1.95388	2.02453	2.3761	0.77783	0.917243	0.34937	0.60231	1.42222	0.583625	0.528299	1.26417	0.635598	0.281645
T5-LE	5.91805	2.92707	2.5393	2.62601	0.609071	0.621858	0.256965	0.763505	1.7758	0.967574	0.529975	1.12846	0.394746	0.227111
T6-LE	6.66512	3.26261	2.97307	3.41922	0.830156	0.920028	0.45683	1.10732	1.86574	1.05	0.668008	1.70122	0.599252	0.320776
Fz-LE	11.1331	4.7501	2.99098	4.8699	2.85234	4.42103	0.366267	1.34885	1.64214	1.11328	0.757172	2.99945	3.56667	0.854354
Cz-LE	11.889	5.43124	3.34387	5.1511	2.57996	2.07516	0.420406	1.35931	1.98456	1.14648	0.913187	3.09143	1.55482	0.52033
Pz-LE	9.88947	4.60201	2.93099	3.89118	1.1762	1.10907	0.375651	1.11246	1.81854	1.14998	0.702228	2.03897	0.759088	0.349982

[truncated: 13 more sheets: Asub18, Asub19, Asub20, Asub22, Asub23, Asub24, Asub25, Asub26, Asub27, Asub28, Asub29, Asub30, Asub31]
